# Supplementary material for: Chemical fingerprints of cold physical plasmas – an experimental and computational study using cysteine as tracer compound
Source: Sci Rep. 2018 May 16;8:7736. doi: 10.1038/s41598-018-25937-0 (PMC5955931; doi:10.1038/s41598-018-25937-0)
Supplement: Supplementary file 2 — Supplementary Dataset 1 [file 41598_2018_25937_MOESM2_ESM.xlsx]

## Sheet: mock treatments
	Ctr A1				Ctr A2				Ctr B1				Ctr B2				Ctr C1				Ctr C2				Cys-H2O2 A1				H2O2 A2				H2O2 B1				H2O2 B2				H2O2 C1				H2O2 C2				NO2 A1
Mass/Charge (Da)	% Area	Height		Mass/Charge (Da)	% Area	Height		Mass/Charge (Da)	% Area	Height		Mass/Charge (Da)	% Area	Height		Mass/Charge (Da)	% Area	Height		Mass/Charge (Da)	% Area	Height		Mass/Charge (Da)	% Area	Height		Mass/Charge (Da)	% Area	Height		Mass/Charge (Da)	% Area	Height		Mass/Charge (Da)	% Area	Height		Mass/Charge (Da)	% Area	Height		Mass/Charge (Da)	% Area	Height		Mass/Charge (Da)	% Area
59.0144	0.183144	1146.42		59.0143	0.179613	1153.72		59.0144	0.195987	1220.06		59.0144	0.184082	1166.02		59.0144	0.179498	1086.91		59.0143	0.177385	1087.72		59.0143	0.175368	1094.93		59.0143	0.168288	1120.17		59.0143	0.14796	1141.7		59.0144	0.141064	1096.12		59.0143	0.174638	1041.66		59.0143	0.177543	1009.12		59.0142	0.0818043
59.9857	0.0691969	417.557		59.9857	0.0585807	372.319		60.9936	0.535682	3331.77		60.9935	0.587007	3731.51		60.9935	0.618721	3955.55		59.9858	0.052536	329.576		59.9857	0.0548804	351.324		59.9857	0.0536916	348.923		59.9857	0.0616547	472.578		59.9858	0.053756	430.608		59.9857	0.126092	743.704		59.9857	0.119423	702.003		59.9856	0.102042
60.9935	0.48223	2908.16		60.9935	0.495622	3095.01		61.9887	0.494388	3042.09		61.9887	0.504003	3098.18		61.9887	0.525754	3270.17		60.9935	0.636779	3969.46		60.9935	0.565584	3558.05		60.9935	0.582535	3740.34		60.9935	0.431841	3234.01		60.9935	0.468367	3600.13		60.9935	0.52665	3045.78		60.9934	0.56812	3310.47		60.9934	0.269423
61.9887	0.54013	3195		61.9888	0.502262	3085.82		63.9627	0.0539838	333.324		63.9627	0.0526364	335.422		63.9627	0.0523719	321.298		61.9887	0.540972	3277.83		61.9888	0.788263	4992.92		61.9888	0.816253	5350.72		61.9889	1.29191	9739.38		61.9888	0.880543	6940.57		61.9887	0.572642	3290.55		61.9888	0.552095	3117.43		61.9887	0.753575
63.9627	0.0592934	382.369		63.9628	0.0614875	363.233		64.9526	0.0669062	421.347		64.9526	0.0669374	436.133		64.9526	0.06669	443.162		63.9627	0.0536438	340.109		63.9627	0.0580456	369.012		63.9627	0.0577378	366.843		63.9627	0.0632334	454.634		63.9626	0.0633321	488.035		63.9626	0.0652942	372.189		63.9626	0.0649007	386.972		74.0068	0.157819
64.9526	0.0616756	372.465		64.9526	0.0600464	389.977		74.0069	0.364936	2192.65		74.0069	0.357513	2248.88		74.0069	0.368841	2267.98		64.9526	0.0688573	465.003		64.9526	0.0617868	390.533		64.9526	0.067804	448.072		64.9526	0.0665637	521.153		64.9526	0.0720509	565.242		64.9526	0.0650637	377.202		64.9525	0.0616595	350.843		75.0087	0.0900887
74.0069	0.354651	2071.72		74.0069	0.352723	2138.63		75.0088	0.129016	709.875		75.0087	0.129916	756.955		75.0087	0.130011	753.74		74.0069	0.38116	2308.55		74.0068	0.353862	2151.96		74.0069	0.378274	2368.31		74.0068	0.404875	2868.73		74.0068	0.421875	3175.21		74.0068	0.3832	2142.8		74.0068	0.369339	2024.69		76.9698	0.0630054
75.0088	0.13558	757.595		75.0087	0.133186	748.358		76.9699	0.0967307	580.587		76.9698	0.0976443	569.838		76.9698	0.0991217	618.268		75.0087	0.12777	733.923		75.0087	0.147141	856.293		75.0087	0.145508	906.034		75.0087	0.123067	838.36		75.0087	0.120318	891.585		75.0086	0.154882	870.269		75.0087	0.154861	845.245		78.9588	0.152095
76.9698	0.101588	576.001		76.9698	0.100605	571.24		78.9588	0.372364	2188.9		78.9588	0.385054	2289.92		78.9588	0.382906	2272.3		76.9699	0.0996869	580.691		76.9699	0.095755	562.853		76.9698	0.0913426	559.742		76.9698	0.0785084	568.268		76.9699	0.0752781	546.372		76.9697	0.0873074	493.863		76.9698	0.0919991	492.486		86.0243	0.0665334
78.9587	0.386033	2197.14		78.9588	0.395878	2410.09		79.9571	0.108962	643.002		79.957	0.103648	634.854		79.9571	0.108855	679.038		78.9588	0.382651	2304.96		78.9588	0.261815	1560.06		78.9588	0.245194	1525.77		78.9588	0.17237	1208.87		78.9588	0.166597	1255.78		78.9588	0.266489	1492.98		78.9587	0.278105	1534.14		89.024	0.209937
79.957	0.0954416	561.386		79.9571	0.0916795	534.903		80.9651	0.113772	498.691		80.9654	0.0888227	436.113		80.9654	0.0966688	428.266		79.9571	0.107593	662.169		79.9571	0.125557	790.635		79.9571	0.127003	806.21		79.9571	0.0798542	563.382		79.9571	0.0910452	700.093		79.957	0.0752069	431.003		79.9571	0.0725709	401.025		93.0341	0.10354
86.0244	0.161165	884.278		86.0244	0.157458	908.957		86.0243	0.174162	975.993		86.0243	0.175085	1058.15		86.0243	0.179465	1017.77		80.9653	0.086302	454.51		80.9648	0.0958472	495.837		80.9648	0.106408	573.956		82.9538	0.148902	1046.92		80.9649	0.0711435	463.208		86.0243	0.176441	917.777		86.0243	0.170797	891.327		94.98	0.0673394
88.0401	0.0807902	425.149		88.0402	0.0738428	389.377		88.0401	0.126704	709.465		88.0401	0.113222	633.891		88.04	0.104647	580.016		86.0243	0.184478	1060.27		82.9538	0.0805609	475.179		82.9538	0.0864141	510.22		84.9507	0.0576898	401.403		82.9538	0.0968505	696.582		88.04	0.0794178	407.794		88.0399	0.0680823	341.808		96.9595	1.48769
89.0239	0.332419	1727.4		89.0239	0.306566	1662.32		89.0239	0.31867	1628.76		89.0239	0.321137	1642.02		89.0239	0.330849	1695.82		88.04	0.1037	562.282		86.0244	0.168268	957.534		86.0243	0.18201	1086.41		86.0243	0.183118	1247.34		86.0244	0.192049	1356.36		89.024	0.234594	1087.57		89.0239	0.227134	1053.43		119.641	0.131128
91.0216	0.0701187	389.391		91.0216	0.0685308	385.288		91.0216	0.0713809	410.463		91.0216	0.0716864	411.368		91.0216	0.0743207	406.022		89.0239	0.338933	1760.31		88.04	0.0940672	516.055		88.04	0.10253	589.686		88.0399	0.0766684	518.716		88.04	0.102745	716.852		91.0215	0.0654927	345.605		91.0215	0.0715055	374.792		120.012	16.948
91.0393	0.0578177	305.015		91.0394	0.0562547	299.711		93.0341	0.136119	642.941		93.034	0.143205	676.244		91.0393	0.054572	300.517		91.0216	0.0742104	424.222		89.024	0.238243	1231.05		89.024	0.243742	1372.92		89.024	0.464793	2994.15		89.024	0.384715	2597.64		91.0396	0.0643186	326.357		91.0396	0.0630859	318.085		121.014	0.819616
93.034	0.147213	678.987		93.034	0.141137	653.459		94.98	0.123491	594.696		94.98	0.124354	624.663		93.034	0.130552	658.286		93.034	0.144521	696.614		91.0217	0.0688116	375.215		91.0217	0.0667543	391.625		91.0218	0.055641	353.248		91.0217	0.05459	377.94		93.0341	0.190339	741.581		93.0341	0.190967	771.65		121.027	0.341061
94.9801	0.11802	540.047		94.98	0.115966	565.569		96.9597	4.06963	19996.6		96.9596	4.07328	20080.6		94.9801	0.124897	607.002		94.9801	0.125336	614.367		93.0341	0.161645	760.424		93.034	0.144479	790.872		93.034	0.0810704	771.683		93.0341	0.0860898	809.353		94.98	0.100261	484.41		94.98	0.0990853	462.059		122.008	0.91162
96.9596	4.00085	19015.4		96.9596	4.01548	19587.8		98.9556	0.208588	931.901		98.9554	0.20313	924.807		96.9596	4.07457	20107.3		96.9597	4.06795	20005.6		94.9801	0.143242	784.215		94.9801	0.136075	749.741		93.0449	0.19668	1241.15		93.0448	0.147781	1009.74		96.9597	2.92167	13320.9		96.9597	2.96614	13079.5		127.88	0.187016
98.9555	0.199381	892.657		98.9554	0.202426	916.708		101.06	0.0550979	300.82		101.06	0.054905	300.657		98.9555	0.206645	895.966		98.9555	0.207065	951.834		96.9597	3.32231	16382.9		96.9597	3.21711	16601.2		94.9801	0.0940326	567.966		94.98	0.101568	669.298		98.9555	0.146642	602.335		98.9554	0.14811	600.261		128.034	0.0799533
111.008	0.162833	766.53		111.008	0.163775	803.61		111.008	0.158904	773.155		111.008	0.162411	790.141		111.008	0.159987	805.658		111.008	0.160093	784.38		98.9555	0.171321	782.665		98.9554	0.167115	792.746		96.9597	2.7931	16843.2		96.9597	2.75947	17472.2		111.008	0.121329	558.279		111.008	0.121851	569.269		129.877	0.114665
112.936	0.146127	686.093		112.936	0.143789	701.548		112.937	0.151968	752.292		112.936	0.150021	716.201		112.936	0.142755	702.11		112.936	0.1396	680.094		110.975	0.128536	643.518		110.975	0.111616	578.744		98.9554	0.148526	793.085		98.9555	0.146319	826.637		112.936	0.0911379	402.427		112.936	0.0917729	417.911		141.994	3.22734
115.076	0.101607	484.09		115.076	0.0989249	501.656		115.076	0.0991672	509.573		115.076	0.101664	505.941		115.076	0.102085	507.829		115.076	0.103814	504.052		111.008	0.130691	675.625		111.008	0.125116	625.851		104.035	0.070069	416.604		104.035	0.052079	332.561		115.076	0.0942096	428.667		115.076	0.0974926	422.835		142.996	0.151377
117.996	0.132603	607.623		117.996	0.127027	601.967		117.996	0.133571	638.759		117.996	0.140957	685.87		117.996	0.144974	714.685		117.996	0.146341	724.736		112.936	0.106715	540.297		112.936	0.10114	536.137		111.008	0.091322	532.424		111.008	0.0894908	529.974		117.996	0.143329	652.597		117.996	0.141676	640.425		143.107	0.447019
119.641	0.166966	575.252		119.641	0.16879	614.367		119.641	0.156107	555.251		119.641	0.160968	566.788		119.641	0.162762	589.619		119.641	0.158056	549.123		115.076	0.0921254	438.195		115.076	0.0927025	462.089		111.904	0.109656	628.317		111.904	0.100828	584.668		119.641	0.169518	543.231		119.641	0.174155	558.263		143.99	0.167661
120.012	20.9038	100821		120.012	21.1123	105260		120.012	19.5989	97540.5		120.012	20.6617	103777		120.012	20.5154	102542		120.012	19.968	99846		117.996	0.142427	696.67		117.996	0.152928	761.234		112.936	0.070964	410.441		112.936	0.0763375	476.269		120.012	21.3655	99134.7		120.012	22.0136	100326		146.024	0.962668
121.014	1.16783	4203.02		121.014	1.15922	4405.53		121.014	1.07679	3979.84		121.014	1.13987	4385.3		121.014	1.18634	4382.6		121.014	1.17398	4337.97		119.641	0.14038	491.687		119.641	0.133141	507.982		113.902	0.0671752	319.84		113.902	0.0605033	305.467		121.014	1.20419	4190.19		121.014	1.26294	4362.08		147.027	0.0975634
122.008	1.11258	4492.07		122.008	1.1327	4736.29		122.008	1.05265	4412.7		122.008	1.10508	4699.87		122.008	1.09101	4607.78		122.008	1.06352	4525.99		119.976	0.0753221	315.044		119.976	0.0930908	365.631		115.076	0.0831558	471.811		115.076	0.0788136	492.571		122.008	1.1304	4463.56		122.008	1.17354	4604.89		151.984	0.334172
127.881	0.331593	1274.23		127.881	0.337558	1387.28		127.881	0.259478	1016.19		127.881	0.190778	787.476		127.881	0.159417	636.402		127.881	0.186786	756.938		120.012	17.8091	88416		120.012	16.859	86789.8		117.996	0.152088	910.842		116.928	0.063909	352.272		127.881	0.390971	1530.37		127.881	0.347569	1346.93		157.123	0.250712
128.034	0.142286	635.798		128.035	0.134483	602.823		128.034	0.125014	563.613		128.034	0.127866	598.159		128.035	0.135662	629.719		128.034	0.139418	644.556		121.014	0.831268	4041.42		121.014	0.780481	3972.63		119.641	0.106635	427.939		117.996	0.160488	997.872		128.034	0.225805	992.649		128.034	0.195555	851.619		167.996	0.130436
129.091	0.086558	394.966		129.091	0.0847737	417.435		129.091	0.0847522	381.114		129.091	0.0845386	392.867		129.091	0.0862631	402.769		129.091	0.0864385	402.115		121.027	0.31994	1712		121.027	0.321988	1748.93		120.012	13.4142	78734.3		119.641	0.10426	461.109		129.878	0.231713	802.725		129.091	0.0681589	303.003		171.138	0.278425
129.878	0.20273	681.851		129.878	0.195039	744.568		129.878	0.154459	556.926		129.878	0.115916	413.292		129.878	0.0948762	371.73		129.878	0.109865	394.805		122.008	0.951378	4090.52		122.008	0.906847	4020.44		121.014	0.668844	3987.77		120.012	13.2805	82449.3		132.011	0.0577644	274.111		129.878	0.205486	735.329		174.059	0.111099
131.994	0.0895457	450.854		131.994	0.0804975	414.691		131.994	0.0985143	528.85		131.994	0.0862666	493.918		131.994	0.0858109	507.485		131.994	0.0885965	496.051		122.975	0.123165	575.687		122.975	0.109713	522.081		121.027	0.378283	2156.29		121.014	0.678412	3988.11		137.028	0.151565	397.332		137.027	0.144799	373.793		177.97	0.805027
132.011	0.04356	257.368		132.011	0.0417914	256.216		132.011	0.253598	1032.88		132.011	0.281012	1151.11		132.011	0.351794	1473.33		132.011	0.397446	1668.08		127.881	0.36931	1481.06		127.881	0.418151	1675.55		122.008	0.727672	3581.28		121.028	0.312433	2012.19		141.994	0.255133	1048.29		141.993	0.257214	1052.31		179.967	0.319282
137.026	0.101974	332.699		137.026	0.0937233	334.141		137.026	0.0851164	293.646		137.026	0.0900204	309.228		137.026	0.0922869	318.375		137.026	0.0897853	310.949		128.034	0.125291	575.273		128.034	0.13642	683.725		126.873	0.0577106	300.119		122.008	0.71652	3756.17		143.107	0.715527	2859.22		143.107	0.727692	2886.83		181.986	0.17945
141.994	0.204269	856.464		141.994	0.200662	872.968		141.994	0.190943	817.286		141.994	0.199634	898.337		141.994	0.198187	841.896		141.994	0.192333	811.051		129.091	0.071519	330.675		129.091	0.0706106	334.441		127.88	0.623999	2739.76		127.88	0.518668	2439.46		146.024	1.40338	5640.47		146.024	1.46871	5772.07		182.012	0.23808
143.107	0.772662	3199.51		143.107	0.752817	3252.32		143.107	0.756762	3245.68		143.107	0.768553	3306.62		143.107	0.777157	3340.58		143.107	0.7864	3438.03		129.878	0.222814	785.171		129.878	0.252239	961.467		128.034	0.735657	4096.6		128.034	0.55624	3272.48		147.027	0.146482	566.574		147.027	0.14864	578.225		188.994	0.367512
146.024	1.25859	5167.32		146.024	1.20127	5111.12		146.024	1.21305	5071.66		146.024	1.23237	5315.92		144.11	0.0728167	306.68		144.11	0.0733078	314.711		132.012	0.356716	1524.67		131.994	0.0635806	353.473		129.091	0.0624042	344.844		129.091	0.0579879	333.356		151.984	1.02088	3654.56		151.984	0.979897	3528.84		191.019	0.2346
147.028	0.142116	541.532		147.028	0.133247	556.881		147.027	0.133917	536.54		147.028	0.135547	567.275		146.024	1.24457	5303.62		146.024	1.23009	5219.65		137.025	0.10928	412.296		132.012	0.485645	2204.55		129.878	0.378514	1529.74		129.878	0.319256	1333.57		153.98	0.0987272	363.762		153.98	0.0947992	334.378		196.002	0.282496
151.984	0.93358	3533.06		151.984	0.888894	3472.05		151.984	0.938835	3748.77		151.984	0.944456	3829.6		147.027	0.135428	579.891		147.028	0.137131	553.006		141.994	0.343398	1477.73		137.025	0.10756	401.284		131.869	0.108818	484.547		131.869	0.0926729	443.736		155.988	0.118908	425.648		155.988	0.117617	413.4		199.17	0.139955
153.98	0.0932094	349.875		153.98	0.0905496	344.73		153.98	0.0999211	360.644		153.98	0.0984315	345.795		151.984	1.03898	3925.63		151.984	1.08346	4134.96		143.107	0.74544	3229.4		141.994	0.325468	1457.17		132.029	0.105082	531.929		131.994	0.049114	341.811		157.123	0.399848	1523.47		157.123	0.406603	1552.94		206.911	0.153466
155.988	0.0872686	320.144		155.988	0.0914391	347.775		157.123	0.419667	1705.62		155.988	0.0881354	318.634		153.98	0.100731	386.573		153.98	0.106824	417.199		146.024	1.37967	5991.56		143.107	0.725709	3252.44		137.034	0.264617	1090.89		132.012	0.135372	896.878		160.043	0.0970408	370.805		160.043	0.1068	411.392		212.074	0.533957
157.123	0.415315	1628.23		157.123	0.412184	1701.66		160.043	0.10849	430.474		157.122	0.425544	1762.34		155.988	0.0835265	324.501		157.123	0.429624	1748.93		147.027	0.144973	600.693		146.024	1.35167	5947.72		141.994	0.313044	1637.52		132.028	0.0880517	447.205		167.996	0.27807	988.757		167.996	0.186427	691.777		219.175	0.27791
160.043	0.093307	367.696		160.043	0.105605	420.43		164.02	0.129048	490.674		160.043	0.12114	502.842		157.123	0.425771	1742.57		160.043	0.132413	531.657		151.984	1.03683	4057.84		147.027	0.143687	624.484		143.107	0.636757	3260.77		137.034	0.214215	881.877		171.138	0.40479	1442.28		171.138	0.419671	1554.09		221.118	0.139038
164.02	0.114808	439.591		164.02	0.107295	416.254		165.04	0.0803775	301.216		164.02	0.117079	467.39		160.043	0.129689	506.735		164.02	0.120743	466.462		153.98	0.0965601	351.921		151.983	1.06585	4866.8		145.05	0.0776698	375.846		141.994	0.268049	1438.79		174.058	0.173667	628.032		174.059	0.193831	657.614		227.201	0.225547
167.996	0.264335	1041.57		167.996	0.246867	986.146		167.996	0.703203	2700.66		167.996	0.556756	2267.67		164.02	0.123476	487.698		167.996	0.500959	2014.18		155.001	0.0934992	400.277		153.98	0.108149	419.261		146.024	1.20776	6039.64		143.107	0.597648	3206.23		177.97	0.163645	559.859		177.97	0.172134	609.181		233.154	0.304821
171.138	0.46594	1725.33		171.102	0.0808836	314.261		171.102	0.078566	316.41		171.102	0.0809677	333.23		167.996	0.485376	2002.79		171.102	0.0840768	321.294		155.988	0.121558	424.794		155.001	0.0793737	364.433		147.027	0.130162	642.69		144.11	0.0555569	309.151		185.06	0.0749174	297.078		187.097	0.0898755	319.105		239.016	3.86988
173.081	0.0758292	294.591		171.138	0.459905	1818.39		171.138	0.493309	1912.04		171.138	0.481194	1852.51		171.102	0.0793387	322.192		171.138	0.498375	1943.88		157.123	0.409205	1666.42		155.988	0.11363	438.336		151.984	1.10184	5241.15		145.05	0.0716539	366.097		187.097	0.0912102	321.179		191.019	0.656671	2234.73		239.964	0.313682
174.059	0.1682	624.084		173.081	0.0739312	298.813		173.081	0.079025	307.362		174.059	0.198116	797.726		171.138	0.487848	1887.19		174.059	0.214401	844.17		160.043	0.089847	355.091		157.123	0.398905	1719.88		153.98	0.106818	489.112		146.024	1.13888	5952.98		191.019	0.647436	2173.47		199.17	0.219324	734.437		240.018	0.347982
177.97	0.149781	527.123		174.058	0.185323	732.64		174.058	0.198986	742.784		177.97	0.13389	506.876		174.059	0.225545	850.862		177.97	0.119581	443.41		167.996	0.688937	2793.89		160.043	0.0890696	390.714		154.061	0.0702302	347.026		147.027	0.120145	603.426		199.17	0.213984	741.404		205.159	0.131785	415.457		241.012	0.2707
185.06	0.282623	900.587		177.97	0.147985	547.352		177.97	0.122479	453.082		182.012	0.0911914	352.413		177.97	0.132105	496.992		182.012	0.0820481	315.627		171.102	0.0774781	309.47		164.02	0.0887915	344.68		155.988	0.074132	329.464		151.984	1.18119	5686.8		205.159	0.129361	424.822		206.911	0.30114	921.344		241.031	0.661018
185.154	0.085853	304.157		185.06	0.26764	861.837		182.012	0.0935778	352.427		185.06	0.264694	862.963		182.012	0.08495	339.766		185.06	0.278507	899.944		171.138	0.421165	1629.05		167.996	0.780378	3126.24		157.086	0.0642615	318.986		153.98	0.112793	532.117		206.911	0.288371	920.019		208.01	0.146013	453.175		241.217	0.204266
187.097	0.116358	410.394		185.154	0.0872165	335.314		185.06	0.246033	802.286		185.154	0.0911339	347.347		185.06	0.27497	922.97		185.154	0.0929427	358.519		174.058	0.156852	615.936		171.102	0.0759609	308.385		157.123	0.39886	1895.38		155.988	0.0747579	311.839		208.01	0.171727	561.045		212.074	0.845117	2690		251.107	0.222772
191.019	0.852156	3050.11		187.097	0.10955	424.982		185.154	0.0922309	336.724		187.097	0.111096	414.823		185.154	0.0935148	379.014		187.097	0.110722	397.701		177.97	0.180061	686.339		171.138	0.411787	1702.72		160.043	0.0714101	334.525		157.123	0.375705	1914.34		212.074	0.82446	2615.53		213.077	0.123444	346.954		255.232	1.75164
199.17	0.246834	836.458		191.019	0.869086	3183.44		187.097	0.117198	446.831		191.019	0.869989	3244.53		187.097	0.112654	403.123		191.019	0.855386	3072.51		182.012	0.0844657	323.74		174.059	0.158489	651.706		167.996	0.210772	1016.05		160.043	0.0780162	366.466		213.077	0.120703	329.437		219.175	0.439379	1333.36		256.236	0.31055
205.159	0.114744	379.345		199.17	0.248246	890.883		191.019	0.821626	3019.1		199.17	0.251666	891.78		191.019	0.8573	3201.45		199.17	0.25701	892.481		185.06	0.0883676	356.603		177.97	0.149563	582.589		171.102	0.102169	468.658		164.02	0.0813458	336.375		219.175	0.419513	1326.22		221.118	0.225584	725.406		260.998	2.81553
206.911	0.376983	1233.1		205.159	0.107658	404.186		193.027	0.0928462	304.729		205.159	0.114954	411.294		199.17	0.259191	951.02		205.159	0.111364	384.452		187.097	0.097423	365.45		182.012	0.0905716	366.857		171.138	0.387386	1752.78		167.996	0.509417	2442.73		221.118	0.225415	738.81		227.201	0.219438	651.583		262	0.261995
208.01	0.261122	875.513		206.911	0.390619	1374.56		199.17	0.248607	903.227		206.911	0.404891	1432.49		205.159	0.113803	394.041		206.911	0.384127	1312.67		191.019	0.69893	2537.36		185.06	0.0908056	364.376		172.003	0.0749723	339.935		171.102	0.090448	443.402		227.201	0.212739	668.348		233.154	0.265888	794.24		263.014	19.1744
212.074	0.754638	2452.16		208.01	0.242418	852.249		199.968	0.0894262	311.754		208.01	0.276069	949.586		206.911	0.394768	1400.65		208.01	0.27447	937.997		195.991	0.107004	354.84		187.097	0.101054	389.905		173.081	0.0890592	398.811		171.138	0.382463	1848.62		233.154	0.261057	802.928		239.016	14.2714	42877.4		264.016	1.75142
213.077	0.109993	328.429		212.074	0.731697	2468.63		205.159	0.108696	378.776		212.074	0.734389	2595.91		208.01	0.281423	971.617		212.074	0.728979	2500.28		199.17	0.212448	774.146		191.019	0.651958	2473.29		174.058	0.120308	553.936		172.004	0.0794151	375.863		239.016	14.7788	44819.1		240.018	1.29332	3514.09		265.01	1.90817
213.185	0.0982448	328.425		213.077	0.10521	310.604		206.911	0.412895	1416.2		213.077	0.105352	356.924		212.074	0.743215	2638.9		213.077	0.105491	328.077		205.159	0.127617	441.729		199.169	0.21275	797.071		177.97	0.114775	532.902		173.081	0.0822814	378.33		240.018	1.31408	3644.29		241.012	1.89568	4274.21		265.147	0.205163
219.175	0.339832	1090.64		213.185	0.0945881	331.326		208.01	0.292333	991.4		213.185	0.0961845	317.493		213.077	0.103391	311.251		213.185	0.10019	335.462		206.911	0.398125	1386.77		205.159	0.124789	467.846		180.033	0.076692	360.658		174.058	0.126661	616.033		241.012	1.94533	4538.03		241.217	0.14478	395.958		266.013	0.161062
221.117	0.18609	620.576		219.175	0.331839	1116.58		212.074	0.715792	2462.39		219.175	0.345766	1156.73		213.185	0.10076	353.729		219.175	0.343251	1122.35		208.01	0.137421	456.016		206.911	0.341257	1228.52		181.933	0.0869151	401.331		177.97	0.0875583	423.636		241.217	0.141539	414.616		251.106	0.41687	1148.75		269.248	0.119388
227.201	0.318457	992.391		221.118	0.181733	628.736		213.077	0.103985	325.39		221.118	0.172554	599.199		219.175	0.346759	1139.81		221.118	0.170352	598.231		212.074	0.828011	2860.94		208.01	0.196723	707.973		185.06	0.188362	749.35		181.933	0.0755256	358.94		242.015	0.15351	323.411		255.232	1.62675	4647.62		283.264	1.11335
233.154	0.23385	745.624		227.201	0.314681	1036.92		213.185	0.0988618	335.082		227.201	0.317106	1040.41		221.118	0.171629	587.567		227.201	0.322728	1066.1		213.077	0.118264	362.356		212.074	0.801765	2869.41		187.097	0.128333	540.633		182.012	0.0756759	326.101		251.106	0.400293	1146.94		256.236	0.29082	827.872		284.267	0.228248
239.016	12.7711	40461.5		233.154	0.246398	779.614		219.175	0.328381	1080.62		233.154	0.234439	765.282		227.201	0.314229	1016.5		233.154	0.241599	790.656		217.903	0.13412	353.016		213.077	0.118104	370.781		191.019	0.493377	2121.86		185.06	0.156563	642.727		255.232	1.61845	4660.77		260.998	2.40906	6800.04		284.995	1.51382
239.964	0.141783	318.34		239.016	12.3402	40331.1		221.118	0.166057	571.969		239.016	13.7533	45626.1		233.154	0.240672	798.568		239.016	14.8257	48371.2		219.175	0.403737	1360.83		217.903	0.135829	358.179		199.17	0.191738	816.535		185.154	0.0637403	298.469		256.236	0.287168	795.073		262	0.220243	598.682		285.998	0.142721
240.018	1.18108	3372.62		239.964	0.153089	350.472		227.201	0.357101	1144.83		239.964	0.14606	330.726		239.016	14.2548	46714.4		239.964	0.136721	315.246		219.9	0.11128	309.498		219.175	0.390587	1333.93		205.159	0.101593	425.259		187.097	0.117331	531.981		260.998	2.35281	6708.19		263.013	3.12476	8155.99		286.992	0.158567
241.012	1.5975	3856.21		240.018	1.11967	3344.24		233.154	0.225588	733.43		240.018	1.25307	3766.06		239.964	0.14011	321.381		240.018	1.32222	3967.49		221.118	0.222007	741.318		219.9	0.113266	320.677		206.911	0.234456	969.551		191.019	0.480989	2190.85		262	0.218313	584.829		264.016	0.287638	668.279		293.177	0.39322
241.217	0.211011	624.903		241.012	1.58321	3850.67		239.016	13.4272	43746.3		241.012	1.7203	4435.67		240.018	1.27548	3886.82		241.012	1.80536	4659.18		227.201	0.205853	675.23		221.118	0.218838	747.222		208.01	0.0924414	356.21		199.17	0.189483	854.446		263.013	2.91451	7811.68		265.01	0.338457	741.265		293.943	0.64227
242.015	0.13321	304.883		241.217	0.207162	641.659		239.963	0.134831	317.233		241.217	0.20705	657.237		241.012	1.76994	4549.93		241.217	0.213713	660.033		233.154	0.246316	814.771		227.201	0.204629	677.874		212.074	0.664395	2711.74		199.968	0.0729421	362.816		264.016	0.273243	674.963		265.147	0.205489	532.112		297.153	0.294858
251.106	0.394806	1179.49		251.106	0.412528	1256.74		240.018	1.21155	3633.75		242.015	0.135688	327.142		241.217	0.202933	641.02		242.015	0.143946	339.249		239.016	13.9429	46169.8		233.154	0.242275	829.321		213.012	0.115417	428.143		205.159	0.102687	427.45		265.01	0.315193	700.342		274.992	0.160179	416.951		299.222	0.121885
255.232	2.09015	6134.89		255.232	2.11131	6428.82		241.012	1.66179	4178.71		251.106	0.387895	1193.8		242.015	0.141166	339.624		251.106	0.38809	1185.57		239.963	0.160344	382.153		239.016	15.4545	52648.5		213.077	0.0943453	343.523		206.911	0.267769	1146.51		265.147	0.208965	544.85		283.264	0.846329	2211.69		302.945	0.754796
256.236	0.37008	1089.03		256.236	0.37619	1123.63		241.217	0.273633	844.741		255.232	2.03047	6178.08		251.106	0.388518	1202.06		255.232	2.0249	6189.59		240.018	1.27263	3808.69		239.963	0.137167	330.674		214.913	0.120144	444.112		208.01	0.156819	657.105		271.006	0.188368	438.901		284.267	0.167461	448.667		304.942	0.503718
260.998	1.98905	5878.49		260.998	2.06016	6464.21		242.015	0.135719	311.248		256.236	0.361012	1126.18		255.232	1.9959	6147.73		256.236	0.353107	1055.11		241.012	1.70429	4372.49		240.018	1.41191	4299.76		215.012	0.111499	398.844		212.074	0.638282	2699.61		274.993	0.166458	416.685		293.176	0.363136	865.19		306.941	0.317335
262	0.186856	516.153		262	0.189727	536.314		251.106	0.37521	1115.34		260.998	2.05568	6332.55		256.236	0.356426	1095.29		260.998	2.03271	6269.71		241.217	0.125334	400.166		241.012	1.77108	4809.41		215.913	0.118819	318.327		213.012	0.105143	403.38		283.264	0.855549	2334.29		293.943	1.38059	3675.83		306.977	0.318689
263.013	2.67399	7104.48		263.013	2.7868	7823.37		253.217	0.110905	346.605		262	0.192691	565.229		260.998	2.10624	6554.9		262	0.188866	542.433		242.015	0.13969	321.998		241.217	0.126482	413.252		217.904	0.195614	555.2		213.077	0.0916753	345.477		284.267	0.167694	455.29		294.946	0.191358	440.348		309.171	0.154354
264.016	0.245677	636.471		264.016	0.262833	706.685		255.232	2.34271	7156.57		263.013	2.56934	7142.96		262	0.197609	582.427		263.013	2.3716	6592.61		251.106	0.331942	999.021		242.015	0.14971	369.597		219.175	0.324423	1253.38		213.185	0.0733535	303.347		293.176	0.353719	854.728		295.94	0.156267	356.37		311.168	0.702495
265.01	0.295443	676.563		265.01	0.316561	738.578		256.236	0.411028	1246.26		264.016	0.237117	644.58		263.013	2.53045	6924.53		264.016	0.221723	565.47		255.232	1.62841	4975.9		251.106	0.318424	1005.87		219.9	0.156977	480.71		214.913	0.104804	400.916		293.943	1.32925	3561		296.951	0.248967	528.364		312.172	0.142084
265.147	0.303028	822.883		265.147	0.299069	855.497		260.998	1.88032	5820.63		265.01	0.284477	665.514		264.016	0.239874	584.514		265.01	0.266623	627.849		256.236	0.290125	877.829		255.232	1.61414	5126.56		221.117	0.168719	691.178		215.012	0.101145	396.625		294.946	0.177677	417.438		297.153	0.185475	439.605		318.956	0.236204
269.248	0.106362	301.276		274.993	0.121456	315.564		262	0.18004	498.706		265.147	0.295548	852.398		265.01	0.280598	666.175		265.147	0.302767	864.267		260.998	2.5666	7970.2		256.236	0.285539	913.049		221.897	0.0837114	303.786		215.912	0.105319	299.602		295.94	0.143144	339.466		299.222	0.166516	471.948		320.972	0.531215
271.007	0.168242	348.133		283.264	1.14707	3280.97		263.013	2.32857	6487.51		271.006	0.442405	1202.48		265.147	0.304181	873.623		271.006	0.403909	1043.43		262	0.241261	720.144		260.998	2.511	8028.33		227.201	0.316969	1220.51		217.904	0.157318	460.806		296.951	0.268024	628.437		302.945	0.928607	2375.19		322.969	0.208466
274.992	0.117372	310.241		284.267	0.231214	657.149		264.016	0.222314	563.863		274.993	0.1336	322.685		271.006	0.392857	1055.97		274.993	0.0975737	324.322		263.013	3.23771	9031.46		262	0.229714	678.168		233.154	0.201026	770.026		219.175	0.316644	1293.52		297.152	0.192949	503.785		304.942	0.608567	1494.53		324.927	0.136388
283.264	1.16756	3168.06		285.206	0.114126	336.957		265.01	0.266444	613.616		283.264	1.0425	3035.72		274.992	0.149823	336.838		283.264	1.02369	2955.1		264.016	0.294077	770.527		263.013	2.80185	8131.76		239.016	15.7972	61889.2		219.9	0.127072	406.804		299.222	0.158357	439.919		305.943	0.137592	320.694		325.184	0.964812
284.267	0.236698	656.658		291.947	0.114575	331.493		265.147	0.278091	802.292		284.267	0.211107	605.285		283.264	0.999922	2871.2		284.267	0.206201	586.957		265.01	0.34168	850.791		264.016	0.262295	698.163		240.018	1.41017	4961.2		221.118	0.16274	712.932		302.945	1.0041	2642.54		306.941	0.396158	1029.68		326.187	0.205416
285.206	0.115898	329.421		293.176	0.451681	1169.94		269.248	0.141578	390.947		285.206	0.108052	332.924		284.267	0.199763	577		285.206	0.109078	335.692		265.147	0.210483	599.782		265.01	0.283428	738.859		241.012	1.7141	5394.75		227.201	0.344097	1383.76		303.946	0.140396	303.341		309.171	0.158106	362.154		339.2	0.26492
293.176	0.420418	1051.99		293.943	1.76606	5149.4		271.006	0.517375	1426.4		291.948	0.116552	344.48		285.207	0.110591	313.307		291.948	0.106736	312.581		267.011	0.124614	341.438		265.147	0.220751	646.328		241.216	0.312948	1134.62		233.154	0.193258	784.027		304.942	0.672704	1757.54		311.168	0.303588	721.035		341.108	1.69352
293.943	1.665	4591.82		294.946	0.241921	602.428		274.992	0.131815	305.568		293.176	0.420224	1177.07		291.948	0.11238	321.296		293.176	0.418256	1083.29		271.006	0.395858	1061.6		267.011	0.107273	310.29		242.015	0.147431	426.771		239.016	16.6895	68801		305.944	0.15111	369.485		318.956	0.156264	329.267		342.112	0.243486
294.945	0.221301	528.976		295.94	0.19139	477.265		281.248	0.112714	314.244		293.943	1.81262	5251.35		293.176	0.425146	1138.18		293.943	1.71579	4979.15		274.993	0.182986	458.112		271.006	0.520716	1490.01		251.106	0.249873	879.43		240.018	1.48179	5616.87		306.941	0.437039	1117.46		325.184	0.286665	655.314		377.085	0.408912
295.94	0.184423	419.451		296.951	0.281131	696.777		283.264	1.21356	3448.52		294.945	0.234933	621.766		293.943	1.76984	5180.13		294.946	0.227564	573.562		283.264	0.832936	2382.22		274.992	0.138413	473.404		255.232	2.54557	9188.34		241.012	1.80498	5930.93		309.171	0.157817	367.49		341.108	2.02354	4731.76		382.966	0.233156
296.951	0.263145	638.633		297.003	0.113093	317.854		284.267	0.244549	710.487		295.94	0.192678	492.709		294.945	0.229371	600.69		295.94	0.185223	475.843		284.267	0.169235	466.485		283.264	0.857291	2561.61		256.236	0.452621	1621.16		241.216	0.345018	1294.91		311.168	0.334074	809.314		342.112	0.288136	651.629
297.003	0.104801	304.983		297.152	0.212957	562.417		285.206	0.109519	353.535		296.951	0.276504	690.38		295.94	0.189556	471.366		296.951	0.223509	549.324		291.947	0.118536	335.815		284.267	0.175829	522.053		260.998	2.13712	7818.57		242.015	0.153916	487.004		318.956	0.148038	308.172		347.004	0.149059	333.193
297.152	0.209536	535.881		298.947	0.125181	320.058		291.948	0.115962	321.407		297.003	0.156328	462.257		296.951	0.226757	559.423		297.004	0.172946	531.26		293.176	0.384549	1034.46		293.176	0.380432	1031.39		262	0.196502	654.498		251.106	0.252266	939.489		325.184	0.30512	679.825		358.967	0.258878	499.603
299.222	0.231468	663.944		299.222	0.226938	673.723		293.176	0.415738	1095.33		297.152	0.206469	546.794		297.003	0.171541	522.438		297.152	0.222381	581.385		293.943	1.79699	5222.38		293.943	1.52475	4586.6		263.013	2.14523	7037.1		253.217	0.0870565	327.814		336.986	0.16481	310.618		377.085	1.16894	2652.93
302.945	1.01261	2707.69		302.945	0.977345	2691.79		293.943	1.82292	5154.03		298.946	0.123366	339.384		297.152	0.21043	580.641		299.222	0.26405	655.298		294.945	0.233402	605.014		294.945	0.199409	527.184		264.016	0.20481	636.537		255.232	2.79161	10688.7		341.108	1.94857	4642.18		378.088	0.166235	369.918
303.946	0.137199	303.979		303.946	0.132918	328.071		294.945	0.240139	643.078		299.222	0.21731	668.44		299.222	0.224282	674.787		302.945	0.536271	1491.78		295.94	0.194127	484.772		295.94	0.165812	435.481		265.01	0.226157	644.224		256.235	0.492351	1863.22		342.112	0.273664	682.868		379.083	0.42555	876.737
304.942	0.670799	1764.22		304.942	0.650494	1749.3		295.94	0.198496	500.431		302.945	0.560834	1567.81		302.945	0.469906	1329.29		304.942	0.351513	969.697		296.951	0.332522	850.108		296.951	0.328669	857.879		265.147	0.326538	1144.67		260.998	1.99026	7637.51		347.004	0.144429	360.081		399.998	0.145281	345.2
305.943	0.153269	401.153		305.944	0.143635	366.68		296.951	0.388032	1048.49		304.942	0.374542	1015.41		304.942	0.309914	831.617		306.94	0.228098	616.628		297.003	0.100626	299.564		297.003	0.123042	365.673		269.248	0.198243	691.528		262	0.184228	657.492		358.967	0.253724	492.728
306.94	0.44088	1117.09		306.94	0.424884	1181.19		297.003	0.147306	432.011		306.94	0.248199	688.636		306.941	0.204685	556.311		309.171	0.200691	483.881		297.152	0.274574	737.457		297.152	0.307206	842.195		274.992	0.144977	467.921		263.013	1.89208	6329.16		377.085	1.13746	2592.07
309.171	0.198393	475.078		309.171	0.205927	505.321		297.153	0.192553	494.487		309.171	0.189355	469.538		309.171	0.198317	493.923		311.168	0.410637	1105.94		298.947	0.157477	380.007		298.946	0.153689	401.935		276.972	0.424587	1298.32		264.016	0.17693	558.308		378.088	0.165344	355.997
311.168	0.401908	1010.44		311.168	0.413212	1106.84		298.947	0.180017	484.121		311.168	0.37948	1027.89		311.168	0.400015	1077.48		325.184	0.384667	956.444		299.222	0.179317	550.469		299.222	0.169352	532.404		278.987	0.263781	722.314		265.01	0.188698	576.027		379.083	0.416525	857.671
325.184	0.377932	912.025		325.184	0.382054	958.927		299.222	0.211254	625.772		325.184	0.357083	869.239		325.184	0.366239	910.825		336.987	0.194791	390.543		302.945	1.11782	3123.31		302.945	1.19779	3491.91		281.248	0.105102	369.13		265.147	0.306685	1099.23
341.108	1.54254	3916.89		336.987	0.155386	314.795		302.945	0.81388	2231.02		336.987	0.173059	351.365		336.987	0.182415	357.54		341.108	1.51467	3939.68		303.946	0.141504	362.298		303.946	0.160573	386.893		283.264	1.75577	6009.8		269.248	0.231124	853.327
342.112	0.22246	543.568		341.108	1.6173	4240.64		304.942	0.536471	1452.39		341.108	1.5567	4124.57		341.108	1.54753	4138.54		342.112	0.211073	525.355		304.942	0.74495	2026.08		304.942	0.774936	2164.7		284.267	0.351529	1199.13		271.006	0.33004	999.504
347.004	0.146144	325.696		342.112	0.230313	586.883		305.943	0.121995	341.507		342.112	0.223835	564.461		342.112	0.222973	570.393		347.004	0.136707	337.911		305.943	0.171712	441.856		305.943	0.174666	485.422		293.176	0.355618	1104.42		274.993	0.158864	508.559
358.966	0.270953	575.68		347.004	0.144465	369.555		306.94	0.353295	969.609		347.004	0.143212	344.608		347.004	0.138002	335.093		358.967	0.292644	625.658		306.94	0.479912	1313.47		306.94	0.514805	1440.85		293.943	0.982564	3297.43		276.972	0.442833	1452.87
377.085	0.93274	2159.72		358.967	0.27868	604.048		309.171	0.184724	452.696		358.967	0.28927	629.208		358.967	0.297838	643.244		377.085	0.786039	1918.46		309.171	0.164373	406.031		309.171	0.171204	423.847		294.945	0.132212	384.204		278.987	0.278493	742.186
378.089	0.134089	304.069		377.085	0.944418	2358.05		311.168	0.370335	962.04		377.085	0.859062	2100.94		377.085	0.836489	2023.21		379.083	0.298168	640.845		311.168	0.439802	1158.85		311.168	0.475866	1304.83		295.94	0.108353	331.786		281.248	0.129171	462.785
379.083	0.349493	721.617		378.088	0.143162	346.576		325.184	0.34733	834.764		378.089	0.128534	302.318		379.083	0.318505	664.051						318.956	0.183372	411.29		318.956	0.157452	368.055		296.951	0.458657	1462.79		283.264	1.89089	6868.48
				379.083	0.35891	739.609		336.986	0.175946	367.535		379.083	0.329682	719.487										325.184	0.385948	981.362		325.184	0.413013	1073.25		297.152	0.567388	1873.45		284.267	0.376706	1326.25
								341.108	1.47484	3836.97														336.986	0.188008	385.898		336.986	0.210418	435.157		298.156	0.113843	347.258		293.176	0.365087	1154.76
								342.112	0.214371	535.234														341.108	1.84448	4863.24		341.108	1.75586	4809.66		298.947	0.224378	712.197		293.943	1.15461	4115.36
								347.004	0.13617	341.484														342.112	0.259418	657.417		342.112	0.249114	666.629		299.222	0.127619	476.462		294.945	0.151997	468.589
								358.966	0.272299	587.729														347.003	0.124005	307.771		347.004	0.121419	319.523		301.945	0.113255	386.751		295.94	0.126406	395.088
								377.085	0.810217	1900.76														358.966	0.350759	791.493		358.966	0.343466	772.252		302.945	2.11255	6961.32		296.951	0.453341	1511.38
								379.083	0.300598	651.671														377.085	0.998921	2448.99		377.085	0.877689	2226.53		303.946	0.266105	760.275		297.152	0.527522	1844.52
																								378.088	0.138901	324.397		378.088	0.126759	319.889		304.942	1.39662	4515.2		298.155	0.103798	341.729
																								379.083	0.365807	805.915		379.083	0.321816	741.49		305.943	0.304315	941.423		298.946	0.218265	719.835
																																306.94	0.910688	2926.82		299.222	0.124949	481.648
																																307.942	0.10182	300.923		301.945	0.102706	358.036
																																308.938	0.111169	324.103		302.945	1.85734	6514.94
																																309.172	0.191373	522.487		303.946	0.234325	725.772
																																311.168	0.882851	2767.76		304.942	1.2342	4258.38
																																312.171	0.173163	561.85		305.943	0.270328	893.22
																																318.956	0.113095	301.208		306.94	0.800427	2731.23
																																325.184	0.766758	2362.56		309.172	0.188234	569.937
																																326.187	0.167733	488.254		311.168	0.855087	2873.66
																																336.985	0.157794	391.288		312.171	0.166778	545.418
																																339.199	0.187158	514		325.183	0.789198	2526.18
																																341.108	1.4116	4360.3		326.187	0.161636	510.987
																																342.111	0.199959	625.763		336.985	0.18655	499.113
																																358.966	0.246548	655.074		339.199	0.186068	587.571
																																377.085	0.558692	1605.29		341.108	1.44966	4696.53
																																379.082	0.206333	536.773		342.112	0.203027	626.398
																																				358.966	0.239051	658.488
																																				377.085	0.505167	1533.38
																																				379.082	0.194763	531.134
[truncated: 52 more columns]

## Sheet: COST
			COST He 3min					COST He 10min					COST He/O2 3min					COST He/O2 10min					COST He/Air 3min					COST He/Air 10min					COST He/N2 3min					COST He/N2 10min					COST Ar 3min					COST Ar 10min
			Mass/Charge (Da)	% Area	Height			Mass/Charge (Da)	% Area	Height			Mass/Charge (Da)	% Area	Height			Mass/Charge (Da)	% Area	Height			Mass/Charge (Da)	% Area	Height			Mass/Charge (Da)	% Area	Height			Mass/Charge (Da)	% Area	Height			Mass/Charge (Da)	% Area	Height			Mass/Charge (Da)	% Area	Height			Mass/Charge (Da)	% Area
		1	59.0137	0.280503	6745.23		1	59.0136	0.273286	7680.54		1	59.0135	0.230295	5898.03		1	59.0137	0.135501	3975.85		1	59.0135	0.237587	6039.15		1	59.0135	0.2181	5711.4		1	59.0136	0.255086	5311.85		1	59.0136	0.170003	6135.28		1	59.0144	0.247823	6495.44		1	59.0145	0.46725
		2	59.8023	0.0256162	541.364		2	59.8019	0.0243227	622.277		2	59.8021	0.0350194	744.47		2	59.8024	0.0158801	400.662		2	59.8021	0.0220621	488.348		2	59.8019	0.0265421	661.092		2	59.8022	0.0368758	705.8		2	59.8019	0.0159697	505.258		2	59.986	1.08087	28518.6		2	59.9865	2.99865
		3	59.9853	1.53752	36091.9		3	59.9852	1.36351	37473.3		3	59.9852	1.94871	50627.9		3	59.9853	1.01704	29695.2		3	59.9852	1.1843	29690.9		3	59.9851	1.52882	39953.1		3	59.9853	1.92726	41234.5		3	59.9852	0.989236	34973.3		3	60.9934	0.641848	15720.9		3	60.9938	1.31065
		4	60.9928	0.767551	17417.2		4	60.9928	0.733774	19358.5		4	60.9927	0.800584	19145.6		4	60.9928	0.643186	17360.2		4	60.9927	0.728175	16887.5		4	60.8066	0.0142308	318.846		4	60.9928	0.879618	17028.4		4	60.9926	0.478216	16588.9		4	61.9889	0.42745	11256.2		4	61.9891	1.00556
		5	61.988	0.767614	17244.5		5	61.9881	0.725622	19400.2		5	61.9881	0.240771	5608.56		5	61.9881	0.226155	6432.82		5	61.7988	0.022707	471.212		5	60.9927	0.913511	22661.2		5	61.9709	0.0156862	314.108		5	61.7989	0.0253926	764.485		5	68.996	0.0334129	911.758		5	75.0091	1.91
		6	68.9951	0.0331249	735.667		6	68.9951	0.0497402	1315.58		6	63.9619	0.0140068	340.106		6	63.9619	0.0103048	320.954		6	61.9709	0.0221918	496.015		6	61.7987	0.0461194	1125.34		6	61.9881	0.888412	18647.8		6	61.9881	1.54415	55185		6	73.0297	0.0259016	713.567		6	76.9882	0.290074
		7	73.0288	0.0376595	905.782		7	71.0131	0.0145432	393.4		7	64.9698	0.0161896	394.864		7	64.9698	0.0188114	587.123		7	61.9881	1.55016	38392.5		7	61.9715	0.0173097	366.686		7	63.9619	0.0158722	342.658		7	63.9439	0.00945568	393.518		7	75.0089	1.76832	46951.3		7	87.0086	0.0806159
		8	74.7779	0.0315813	547.203		8	73.0286	0.0320968	880.831		8	68.995	0.0464732	1125.55		8	68.9952	0.0301273	920.631		8	63.9441	0.0126357	324.53		8	61.9882	2.90116	77961.7		8	68.9951	0.0400843	826.277		8	63.992	0.0114066	421.212		8	76.0123	0.0471989	1160.98		8	88.0404	0.375564
		9	74.9908	0.0250281	586.461		9	74.0063	0.0130696	346.683		9	72.9924	0.0217736	539.288		9	72.9924	0.0363106	1049.83		9	63.9622	0.0158096	358.939		9	62.989	0.0236011	331.2		9	73.0287	0.0259119	537.4		9	68.9951	0.022933	795.112		9	76.988	0.0663843	1805.21		9	89.0243	0.487565
		10	75.0082	2.06	50122.9		10	74.7776	0.0300846	609.138		10	73.0288	0.0258472	682.103		10	73.029	0.0166867	452.554		10	68.9951	0.0303427	732.318		10	63.9622	0.0133686	317.985		10	74.0062	0.0171428	378.462		10	71.0132	0.025207	847.348		10	79.9572	0.0255156	671.703		10	89.041	0.0843626
		11	76.0115	0.0551912	1244.02		11	74.9908	0.0212105	548.945		11	74.7778	0.026757	533.742		11	74.7779	0.017812	400.2		11	71.013	0.0144224	347.697		11	63.992	0.022147	547.415		11	74.7778	0.0267382	390.862		11	72.9929	0.0136506	448.545		11	80.965	0.0249318	636.833		11	91.0218	0.141107
		12	76.9873	0.0836353	2135.03		12	75.0081	2.05788	59204.5		12	74.991	0.0166893	371.067		12	74.991	0.016286	440.477		12	72.9959	0.0240545	356.848		12	68.9949	0.0399023	1044.86		12	74.9909	0.018608	361.662		12	73.0287	0.0186516	603.139		12	87.0084	0.0405981	990.139		12	91.0398	0.122412
		13	77.012	0.0165735	401.242		13	76.0113	0.0550001	1571.31		13	75.0081	1.78065	46585.2		13	75.0082	1.19299	34906		13	73.0287	0.02993	790.682		13	71.013	0.0361657	969.292		13	75.0082	1.77202	37504.7		13	74.0062	0.0108358	403.139		13	87.0447	0.0366559	962.53		13	93.0343	0.15134
		14	78.9583	0.0152653	323.909		14	76.9691	0.0115658	363.031		14	76.0112	0.0485261	1170.88		14	76.0115	0.0303719	919.268		14	74.0062	0.0171245	435.394		14	72.9937	0.0334926	623.197		14	76.0113	0.0487	937.615		14	74.7777	0.0169895	482.818		14	88.0402	0.246068	6119.77		14	94.9803	0.165025
		15	79.9565	0.0369876	847.394		15	76.9872	0.0762783	2204.52		15	76.9691	0.0124844	327.394		15	76.9693	0.0129313	416.523		15	74.7779	0.0231391	444.5		15	73.0285	0.0220418	622.046		15	76.9692	0.0215646	469.446		15	74.9909	0.0141401	507.9		15	88.9876	0.0237241	624.242		15	96.9598	2.36218
		16	80.9643	0.0262232	583.788		16	77.0121	0.016219	433.895		16	76.9872	0.160441	4054.2		16	76.9873	0.0497569	1466.14		16	74.991	0.0196628	433.452		16	74.006	0.015045	412.434		16	76.9872	0.128022	2770.87		16	75.0081	1.15276	41664.4		16	89.0241	0.33776	8730.44		16	98.9554	0.131624
		17	85.0282	0.0238732	505.061		17	79.9564	0.0508271	1374.23		17	77.0121	0.0136996	320.479		17	77.0121	0.00997197	315.695		17	75.0081	1.5303	37958.6		17	74.7777	0.0287093	531.4		17	78.9581	0.01833	373.114		17	76.0114	0.0315455	1023.72		17	89.0405	0.0654385	1425.91		17	99.0061	0.124077
		18	86.0239	0.0165786	306.909		18	80.9642	0.0324809	912.745		18	79.9564	0.0627326	1553.86		18	78.9583	0.0115011	332.846		18	75.9615	0.0245027	622		18	74.9909	0.0186292	446.292		18	79.9564	0.0454126	974.065		18	76.969	0.00831657	347.079		18	91.0217	0.127969	3400.25		18	101.06	0.14602
		19	87.0079	0.0430854	932.77		19	85.0281	0.0221302	546.185		19	80.9642	0.102957	2602.88		19	79.9566	0.078297	2108.31		19	76.0113	0.0404905	979.47		19	75.0081	1.87142	49330.8		19	80.9642	0.035894	754.262		19	76.9871	0.0515908	1923.03		19	91.0395	0.10423	2422.19		19	104.035	0.101239
		20	87.0443	0.046393	1049.29		20	86.0238	0.0205136	503.277		20	85.0283	0.0204267	494.318		20	80.9643	0.134141	3735.14		20	76.9691	0.0175323	448.303		20	75.9615	0.0219279	537.938		20	85.0282	0.0231521	447.108		20	77.0121	0.0084594	310.827		20	93.0342	0.0758717	1807.29		20	115.039	0.109429
		21	88.0395	0.309238	7081.97		21	87.0077	0.0454527	1129.94		21	86.0237	0.0413505	1014.02		21	85.0283	0.0178264	486.615		21	76.9872	0.0853252	2154.56		21	76.0112	0.0491881	1356.83		21	86.0237	0.0236731	456.471		21	79.9563	0.101018	3440.68		21	94.9802	0.0920318	2111.12		21	115.076	0.50622
		22	88.9871	0.0454031	1048.94		22	87.0441	0.0428972	1145.52		22	87.0077	0.0436762	999.567		22	86.0238	0.0903814	2516.63		22	78.958	0.0162931	403.273		22	76.9691	0.0208549	591.295		22	87.0077	0.069746	1187.75		22	80.9642	0.0451165	1519.62		22	96.9595	1.35368	31492.8		22	117.019	0.147822
		23	89.0234	0.419771	8551.55		23	88.0393	0.572707	15565.8		23	87.0442	0.0379381	932.439		23	87.0078	0.0572122	1408.38		23	79.9563	0.0513995	1281.26		23	76.987	0.101021	2841.74		23	87.0441	0.0403186	825.138		23	85.0283	0.0140813	489.906		23	98.9555	0.0735572	1419.12		23	120.012	9.1511
		24	90.0267	0.0138107	382.636		24	88.9871	0.0129421	349.862		24	88.0394	0.378894	9225.41		24	87.0441	0.0257159	785.508		24	80.9642	0.0436362	1005.93		24	77.0119	0.0144461	388.938		24	88.0394	0.309349	6081.63		24	86.0236	0.0285969	1041.83		24	99.0059	0.0977029	2243.41		24	121.014	0.672956
		25	91.021	0.166952	3914.91		25	89.0233	0.327702	9010.1		25	88.9869	0.0147638	356.636		25	88.0395	0.290325	8281.47		25	85.0281	0.0226751	532.576		25	79.9564	0.0740903	1884.35		25	88.987	0.0195353	386.332		25	87.0076	0.047103	1391.58		25	99.0445	0.0606732	1461.98		25	122.008	0.569355
		26	91.0383	0.0346724	696.485		26	89.0403	0.0552383	1092.84		26	89.0233	0.274729	6755.73		26	88.9871	0.0183805	489.231		26	86.0236	0.0353679	797.361		26	80.9641	0.0503148	1234.72		26	89.0234	0.39798	8479.34		26	87.044	0.0249991	825.445		26	101.024	0.0257905	591.258		26	122.975	0.236007
		27	93.0336	0.0946658	1995.53		27	90.0266	0.0114651	349.788		27	89.04	0.0582068	1163.14		27	89.0235	0.189631	5364.12		27	87.0075	0.0726137	1474.37		27	85.0278	0.0223682	505.323		27	89.0396	0.078383	1239.69		27	88.0394	0.536134	18239.7		27	101.06	0.0878213	2011.62		27	129.055	0.160462
		28	94.9796	0.0952647	1889.75		28	91.0209	0.154177	4410.46		28	91.0209	0.112047	2926.15		28	89.0405	0.0280398	637.406		28	87.044	0.0399736	950.615		28	86.0237	0.0657025	1583.92		28	91.021	0.123493	2559.28		28	88.987	0.0116667	387.564		28	104.035	0.0512959	1175.23		28	129.091	0.221337
		29	96.6598	0.0362891	441.909		29	91.0387	0.109084	2704.96		29	91.0389	0.0960723	2187.58		29	91.0211	0.0880203	2404.45		29	88.0393	0.297906	6934.81		29	87.0085	0.0935671	1545.5		29	91.0388	0.115756	2212.2		29	89.0233	0.215865	7512.56		29	115.039	0.0866059	1797.06		29	132.011	0.36113
		30	96.959	2.2307	47669.3		30	93.0334	0.0848844	2064.54		30	93.0334	0.0912525	1979.53		30	91.0381	0.0183631	453.889		30	88.9869	0.0393796	908.121		30	87.0439	0.0348503	891.431		30	93.0335	0.0891588	1711.6		30	89.0406	0.0623365	1753.23		30	115.076	0.394945	8740.38		30	140.916	0.121092
		31	97.065	0.0184949	435.012		31	94.9795	0.119122	2853.36		31	94.9795	0.133342	2955.47		31	93.0335	0.0592597	1515.94		31	89.0233	0.325953	7915.5		31	88.0393	0.459906	11379.1		31	94.9794	0.16453	3095.52		31	91.021	0.0779292	2748.48		31	117.018	0.126155	2665.03		31	140.985	0.113648
		32	97.9587	0.0229681	415.379		32	96.6595	0.0341254	491.923		32	96.6595	0.0526309	698.667		32	94.9796	0.154306	4039.17		32	89.04	0.047493	916.445		32	88.9871	0.011589	294.738		32	96.6598	0.0341418	397.985		32	91.0388	0.074613	2332.26		32	117.055	0.0275986	632.545		32	143.107	0.677118
		33	98.955	0.119542	2170.24		33	96.9589	2.33051	59026.9		33	96.959	3.64793	83258.6		33	96.6597	0.083018	1253.11		33	91.0209	0.138363	3376.83		33	89.0232	0.275821	7276.9		33	96.959	2.34439	43531.3		33	93.0334	0.0553832	1729.24		33	119.639	0.262201	2951.82		33	146.027	0.524205
		34	99.0056	0.107574	2190.79		34	97.0645	0.0167184	466.231		34	97.0646	0.0134275	305.242		34	96.9592	5.74547	148823		34	91.0383	0.0346031	739.591		34	89.0404	0.0509106	1034.73		34	97.0647	0.0164945	307.738		34	93.9717	0.0100254	319.706		34	120.012	17.9294	396034		34	148.006	0.162488
		35	99.044	0.0641594	1375.11		35	97.9588	0.0228526	464.994		35	97.9587	0.0393519	691.97		35	97.9588	0.0593395	1339.2		35	93.0334	0.0718922	1575.46		35	91.0209	0.130413	3447.88		35	97.9587	0.0256086	397.6		35	94.9795	0.125892	3949.5		35	121.014	1.00879	16303.1		35	150.968	0.69016
		36	101.023	0.0304613	669.303		36	98.9547	0.131131	2857.37		36	98.9547	0.208862	4061.85		36	98.0235	0.0186879	465.754		36	94.9794	0.136315	3027.82		36	91.0388	0.11442	2834.02		36	98.9547	0.132686	2264.26		36	96.6594	0.0689968	1342.76		36	121.991	0.0421613	982.636		36	151.967	0.359848
		37	101.06	0.12151	2520.99		37	99.0052	0.139505	3263.36		37	99.0051	0.128386	2885.76		37	98.9549	0.333167	7479.65		37	96.6593	0.050047	664.273		37	93.0333	0.0808803	2070.97		37	99.0052	0.117136	2141.24		37	96.959	4.65824	149297		37	122.007	1.03629	18911		37	151.983	0.0764426
		38	103.003	0.0142707	340.485		38	99.0438	0.0565176	1373.85		38	99.0439	0.0532842	1210.23		38	99.0054	0.094517	2408.97		38	96.959	3.47496	76538.2		38	94.9793	0.177068	4294.68		38	99.0439	0.03631	704.049		38	97.0645	0.0116307	348.182		38	122.906	0.0543781	1123.29		38	152.001	2.27816
		39	103.039	0.0289529	652.024		39	101.023	0.0258357	629.769		39	101.023	0.0263078	602.485		39	99.0441	0.0183233	484.665		39	97.0645	0.0135454	332.879		39	96.6593	0.0794489	1144.43		39	101.023	0.0292513	553.785		39	97.9587	0.0493808	1223.83		39	122.975	0.098052	1891.95		39	152.966	0.309747
		40	104.034	0.0339858	662.47		40	101.059	0.0965291	2348.29		40	101.06	0.0887615	1993.8		40	101.023	0.0253586	650.6		40	97.9587	0.0350125	644.597		40	96.9589	5.40436	134798		40	101.06	0.0955771	1699.57		40	98.0233	0.0160738	428.797		40	123.011	0.0410353	729.439		40	155.001	0.940135
		41	104.07	0.0384358	822.17		41	103.039	0.0174536	443.477		41	102.018	0.0215697	520.621		41	101.06	0.0689206	1712.06		41	98.9547	0.196229	3696.21		41	97.0646	0.0109327	293.431		41	103.039	0.0196212	386.077		41	98.9547	0.270157	7423.65		41	127.039	0.0437786	843.273		41	157.122	3.10409
		42	105.018	0.0474715	966.136		42	104.034	0.0950688	2377.56		42	103.002	0.0154638	422.606		42	102.019	0.0200768	503.969		42	99.0053	0.0946785	1892.02		42	97.9588	0.057083	1171.35		42	104.034	0.0579811	1138.22		42	99.0053	0.0666385	2018.44		42	127.075	0.0345716	712.412		42	158.126	0.319121
		43	108.995	0.0235032	408.191		43	104.07	0.0129299	341.655		43	103.039	0.0162591	348.727		43	103.002	0.0262669	635.815		43	99.0439	0.0301674	643.924		43	98.0234	0.0155075	346.446		43	108.995	0.0378703	632.28		43	99.0438	0.0423348	1282.94		43	127.88	0.171345	2737.86		43	160.043	0.355668
		44	110.974	0.0181748	360.939		44	108.995	0.0216339	509.477		44	104.034	0.0767521	1780.25		44	103.039	0.0137888	382.695		44	101.023	0.0299705	668.682		44	98.9546	0.312439	6247.38		44	111.007	0.0367786	630.206		44	100.021	0.0106102	400.03		44	129.018	0.0423298	830.567		44	167.996	6.06934
		45	111.044	0.0173278	347.97		45	111.044	0.0173675	357.954		45	108.995	0.0264221	522.485		45	104.034	0.12625	3295.52		45	101.059	0.105213	2227.73		45	99.0051	0.108362	2432.94		45	113.059	0.0187193	309.262		45	101.023	0.0184371	582.191		45	129.055	0.167765	3236.05		45	168.999	0.32176
		46	113.059	0.022186	382.939		46	113.059	0.021242	505.246		46	110.974	0.0256106	559.742		46	108.995	0.0196412	382.215		46	103.002	0.0149139	353.985		46	99.0437	0.0308177	720.677		46	115.039	0.0884106	1513.18		46	101.06	0.0617869	1989.2		46	129.091	0.184003	3631.14		46	169.993	0.366386
		47	115.039	0.101744	1876.48		47	115.039	0.080303	1885.17		47	113.059	0.0185547	399.77		47	110.974	0.0535437	1326.56		47	103.039	0.0241985	566.47		47	100.021	0.0100344	277		47	115.075	0.409324	7067.1		47	102.018	0.0253037	790.727		47	129.878	0.0960861	1435.23		47	171.102	0.138936
		48	115.075	0.400751	7961.74		48	115.075	0.34054	7935.63		48	115.038	0.0789253	1537.14		48	111.007	0.0245099	499.594		48	104.034	0.0629509	1358.74		48	101.023	0.0250976	612.477		48	116.016	0.0237976	427.434		48	103.039	0.0142497	463.758		48	131.034	0.0528515	966.161		48	171.138	0.507246
		49	116.016	0.0149826	309.279		49	116.016	0.0219252	536.569		49	115.075	0.389203	8074.17		49	112.936	0.0158714	376.849		49	104.07	0.0190613	426.424		49	101.059	0.0799488	1909.63		49	116.078	0.0325936	476.08		49	104.034	0.132157	4165.83		49	131.07	0.0344957	744.818		49	174.058	0.158458
		50	116.078	0.028468	463.073		50	116.078	0.0267719	556.554		50	116.016	0.0354844	813.021		50	114	0.0146494	352.446		50	105.018	0.0346647	699.879		50	102.018	0.0161556	342.2		50	116.927	0.0298062	502.969		50	104.07	0.0108814	309.076		50	132.011	0.214425	3884.79		50	191.019	0.67327
		51	116.927	0.0310999	547.697		51	117.018	0.154536	3390.72		51	116.078	0.02964	532.515		51	115.007	0.0366576	581.474		51	108.995	0.0293597	565.061		51	103.002	0.0176694	386.877		51	117.018	0.145832	2425.78		51	108.995	0.014946	449.712		51	140.916	0.112655	2045.14		51	199.169	0.246084
		52	117.018	0.330647	6309.11		52	117.054	0.023704	518.092		52	117.018	0.100957	1985.47		52	115.039	0.0811198	1842.65		52	111.007	0.0367232	719.924		52	103.039	0.015468	369.015		52	117.054	0.0247468	446.554		52	111.044	0.0125074	366.879		52	140.985	0.0455434	881.273		52	208.01	0.2036
		53	117.054	0.0319654	634.318		53	117.995	0.0245054	586.462		53	117.054	0.0220619	473.091		53	115.075	0.276598	6474.97		53	111.969	0.0346489	716.682		53	104.034	0.109046	2491.85		53	117.995	0.0275261	516.52		53	112.039	0.014023	360.303		53	141.091	0.0450839	827.439		53	212.074	0.433315
		54	117.995	0.0162256	343.197		54	118.979	0.0164622	379.286		54	117.995	0.0182683	418.333		54	116.016	0.0852306	1986.17		54	113.059	0.0167033	357.042		54	104.07	0.0130584	323.908		54	119.639	0.16816	1443.59		54	112.488	0.00993995	324.955		54	141.993	0.123801	2168.71		54	213.905	0.303794
		55	118.021	0.0176715	320.258		55	119.639	0.177495	2056.3		55	118.013	0.054331	1075.23		55	116.078	0.0211065	473.554		55	115.039	0.0906313	1766.36		55	108.995	0.0354121	684.462		55	120.011	11.9767	210274		55	113.059	0.0146173	435.7		55	143.07	0.0687512	1200.08		55	214.908	0.370368
		56	119.033	0.0211124	323.773		56	120.011	12.2451	287534		56	119.639	0.184109	2007.93		56	116.927	0.0186483	423.065		56	115.075	0.387694	7760.58		56	111.007	0.0214543	454.606		56	121.013	0.58926	8872.83		56	115.039	0.0661404	1883.29		56	143.107	0.608801	10925.9		56	215.904	0.193174
		57	119.639	0.292523	2945.2		57	121.013	0.682475	11410.3		57	119.975	0.017044	301.348		57	117.018	0.100825	2423.38		57	116.016	0.0270725	663.348		57	111.969	0.10465	2372.71		57	121.027	0.138995	2594.91		57	115.075	0.274084	7967.95		57	144.11	0.0561016	992.045		57	216.905	0.236556
		58	119.975	0.0267403	456.924		58	121.991	0.0366478	870.169		58	120.011	12.8013	273283		58	117.054	0.0191615	446.898		58	116.078	0.0295058	547.903		58	113.059	0.0174194	380.4		58	121.99	0.0439879	867.277		58	116.016	0.0348506	1108.78		58	145.05	0.0753603	1368.23		58	219.174	0.178824
		59	120.011	20.1379	403576		59	122.007	0.71012	13464.2		59	121.013	0.752093	10864.1		59	117.996	0.0176707	421.062		59	116.927	0.0257251	469.803		59	115.001	0.0230694	362.554		59	122.007	0.6805	9761.48		59	116.078	0.0214941	552.045		59	146.027	0.344393	5503.91		59	220.146	1.20202
		60	121.014	1.08967	15751.9		60	122.905	0.0383695	799.6		60	121.073	0.0240211	334.897		60	118.013	0.0862733	1839		60	117.018	0.240837	4706.42		60	115.039	0.0680154	1528.54		60	122.905	0.0703683	1121.86		60	117.018	0.0981642	2727.14		60	147.029	0.0453435	658.091		60	221.15	0.236442
		61	121.075	0.0426233	623.242		61	122.974	0.388141	8391.31		61	121.99	0.0515502	1201.85		61	118.941	0.0436278	954.492		61	117.054	0.0292056	599.621		61	115.075	0.337452	7408.92		61	122.974	0.276184	4428.07		61	117.054	0.0177898	557.333		61	147.971	0.0949675	1633.26		61	227.201	0.442809
		62	121.991	0.0524561	1175.92		62	123.01	0.0285091	514.745		62	122.007	0.723252	12470.4		62	119.639	0.0437898	550.692		62	117.995	0.0307125	679.106		62	116.016	0.036796	900.492		62	123.01	0.0285543	418.892		62	117.995	0.0198623	605.358		62	148.006	0.115026	1843.08		62	233.154	0.291891
		63	122.007	1.16086	19563.3		63	124.006	0.0312775	509.415		63	122.905	0.0521037	1049.19		63	119.975	0.0157271	369.385		63	118.015	0.0332436	413.409		63	116.078	0.0257082	489.662		63	125.096	0.025438	402.031		63	118.013	0.017171	351.061		63	148.969	0.0494469	839.779		63	239.016	13.9677
		64	122.905	0.090151	1698.76		64	124.97	0.0216949	412.646		64	122.974	0.323358	6124.85		64	120.011	3.12906	72101.7		64	118.94	0.0144356	305.318		64	117.018	0.0832265	1694.17		64	127.039	0.0431976	736.591		64	118.94	0.0147753	410.2		64	149.003	0.0545479	644.97		64	240.018	1.42706
		65	122.974	0.13469	2349.29		65	127.038	0.0471764	975.031		65	123.01	0.0292491	497.485		65	121.019	0.258511	2836.35		65	119.002	0.0242814	322.833		65	117.054	0.0201723	405.908		65	127.075	0.0333377	563.185		65	118.979	0.0133612	417.688		65	149.986	0.0553827	930.136		65	241.012	1.70565
		66	123.01	0.0489201	746.364		66	127.075	0.0329185	690.138		66	124.971	0.0173139	317.594		66	121.075	0.0242712	491.022		66	119.639	0.162095	1691.31		66	117.995	0.0255611	628.425		66	127.88	0.105311	1418.94		66	119.639	0.09751	1501.33		66	150.022	0.0535872	858.197		66	241.216	0.25046
		67	127.039	0.0528423	959.318		67	127.88	0.0825062	1578.41		67	127.039	0.0465633	885.485		67	121.99	0.0166463	463.354		67	120.011	11.3371	232166		67	118.013	0.0476073	887.108		67	129.017	0.0602764	838.569		67	119.975	0.0132146	374.591		67	150.968	0.464711	7577.2		67	255.232	0.938291
		68	127.075	0.0315543	563.203		68	129.017	0.0461698	908.852		68	127.075	0.0297127	549.545		68	122.007	0.162409	3306.43		68	121.013	0.55294	9379.86		68	118.94	0.0414068	877.434		68	129.054	0.157692	2457.06		68	120.011	6.79687	196773		68	151.469	0.0547675	813.209		68	260.998	0.301346
		69	127.88	0.0666707	1005.39		69	129.054	0.154533	3266.09		69	127.88	0.0752989	1294.43		69	122.905	0.0355408	804.015		69	121.027	0.131102	2884.85		69	119.639	0.0670823	773.837		69	129.091	0.180861	2862.47		69	121.013	0.407655	7440.52		69	151.967	0.24895	4490.79		69	263.013	0.202785
		70	129.017	0.057563	939.364		70	129.09	0.151998	3303.31		70	128.034	0.0217412	358.667		70	122.974	0.537589	12000.9		70	121.073	0.0240027	281.87		70	119.975	0.0139228	301.809		70	129.878	0.0603115	819.738		70	121.075	0.0359793	810.5		70	151.983	0.107619	2841.58		70	271.005	0.205458
		71	129.054	0.193823	3389.8		71	129.878	0.0470799	793.2		71	129.017	0.0417456	713.348		71	123.018	0.025122	373.615		71	121.99	0.0311554	720.879		71	120.011	4.82589	101445		71	131.033	0.0486259	722.317		71	121.99	0.0246887	885.812		71	152.001	1.59121	26431.7		71	283.263	0.429586
		72	129.091	0.195733	3383.7		72	131.033	0.0448862	951.569		72	129.054	0.146362	2870.44		72	123.977	0.0198441	317.754		72	122.007	0.662696	10795.1		72	121.014	0.333052	4046.4		72	131.07	0.0379021	599.862		72	122.007	0.384527	9077.33		72	152.468	0.0643485	952.152		72	293.175	1.51802
		73	129.878	0.0375654	592.182		73	131.07	0.0317778	643.194		73	129.091	0.179741	3403.05		73	124.97	0.0327236	539.591		73	122.905	0.0619974	1136.27		73	121.99	0.024118	608.523		73	131.994	0.0185779	311.892		73	122.905	0.0327235	905.106		73	152.966	0.202474	3096.85		73	294.179	0.287031
		74	131.034	0.0941793	1645.44		74	131.994	0.0260605	651.698		74	129.878	0.0425061	683.242		74	125.034	0.0222277	511.138		74	122.974	0.255381	4785.38		74	122.007	0.251064	4709.52		74	132.011	0.310867	4530.46		74	122.974	0.748084	20388.8		74	153.004	0.0745964	1108.97		74	302.945	1.29365
		75	131.07	0.0652376	1181.91		75	132.011	0.155313	2866.15		75	131.034	0.040948	753.973		75	125.096	0.0138575	321.366		75	123.01	0.0270938	432.436		75	122.905	0.0406015	830.434		75	133.013	0.063223	864.8		75	123.01	0.0165483	361.833		75	153.998	0.0987377	1220.58		75	304.942	0.854947
		76	131.994	0.0166667	348.803		76	132.065	0.0168171	308.185		76	131.07	0.0254928	502.803		76	127.039	0.0322178	736.517		76	125.095	0.0282475	541.318		76	122.974	0.527175	10846.3		76	134.998	0.0222484	305.908		76	123.977	0.0275786	576.136		76	155.001	0.403345	6506.38		76	306.94	0.557481
		77	132.011	0.201069	3295.27		77	133.013	0.0196058	357.892		77	131.994	0.0225932	478.373		77	127.075	0.0210386	451.434		77	127.038	0.0479983	932.924		77	124.97	0.0312479	498.809		77	135.044	0.0172493	314.077		77	124.006	0.0305476	731		77	157.05	0.0598452	990.727		77	309.17	0.228378
		78	132.065	0.042817	653.748		78	134.998	0.0184256	323.846		78	132.011	0.178667	3070.41		78	127.88	0.0738994	1150.71		78	127.075	0.0292986	564.13		78	125.096	0.0153872	321.126		78	135.082	0.0323654	437.831		78	124.97	0.0458432	959.833		78	157.086	0.0628945	1008.55		78	311.168	0.292912
		79	133.013	0.0442382	709.273		79	135.044	0.0170531	354.8		79	133.013	0.0199384	299.879		79	129.017	0.0416367	857.2		79	127.88	0.128863	2014.09		79	127.038	0.040951	805.954		79	136.006	0.0346048	478.738		79	127.039	0.0377861	1004.05		79	157.122	3.19402	52168.6		79	325.183	0.258525
		80	135.044	0.0171638	349.939		80	136.006	0.0275936	515.831		80	134.998	0.0177433	315.712		80	129.054	0.119479	2576.15		80	128.034	0.0234255	419.652		80	127.075	0.0250483	482.231		80	138.018	0.0270283	400.738		80	127.075	0.02417	628.985		80	158.126	0.31709	5053.18		80	336.984	0.284409
		81	136.006	0.0213613	330.703		81	137.985	0.0234005	423.969		81	135.044	0.0169709	378.227		81	129.091	0.132384	2890.6		81	129.017	0.0591229	1008.46		81	127.88	0.0385161	543.308		81	140.916	0.130995	1960.48		81	127.88	0.0425186	882.606		81	159.065	0.0882531	1468.26
		82	138.019	0.0256621	374.939		82	138.018	0.0199974	381.585		82	135.081	0.020614	354.467		82	129.877	0.0435014	599.4		82	129.054	0.177662	3184.61		82	128.034	0.0203064	323.646		82	140.985	0.121272	1735.78		82	128.034	0.0146666	344.409		82	160.006	0.0506959	785.788			Mass/Charge (Da)	% Area
		83	138.969	0.0211722	356.485		83	138.951	0.0194188	403.569		83	136.006	0.0322685	559.788		83	130.013	0.0189251	395.385		83	129.091	0.168991	3021.26		83	129.016	0.0621403	1088.72		83	141.091	0.0356721	530.157		83	129.017	0.0289867	644.597		83	160.043	0.329481	5207.52		1	59.0142	0.373812
		84	139.075	0.0157665	305.861		84	140.916	0.071226	1395.76		84	138.018	0.0257786	421.636		84	131.033	0.0341041	762.169		84	129.878	0.0751148	1070.52		84	129.054	0.126234	2617.68		84	141.993	0.169172	2401.26		84	129.054	0.128315	3369.95		84	161.045	0.0486877	700.221		2	59.9863	1.60547
		85	140.916	0.186502	3048.63		85	140.985	0.17386	3387.26		85	140.916	0.0998162	1790.98		85	131.07	0.0302007	587.938		85	131.033	0.0711341	1266.5		85	129.091	0.145457	2929.65		85	142.995	0.0312784	336.557		85	129.09	0.116781	3145.09		85	165.04	0.0742559	1007.83		3	60.9936	1.0385
		86	140.985	0.0587634	994.227		86	141.091	0.0334094	645.938		86	140.985	0.146008	2585.53		86	131.994	0.0169389	428.246		86	131.07	0.0632878	1090.85		86	129.877	0.0220884	299.138		86	143.033	0.0250633	332.369		86	129.877	0.0248036	436.5		86	167.996	3.24088	48751.4		4	61.9889	0.943235
		87	141.09	0.0177702	328.788		87	141.993	0.135178	2521.7		87	141.091	0.0420442	770.409		87	132.011	0.15168	3029.34		87	131.994	0.0184863	398.318		87	130.014	0.0229494	366.588		87	143.07	0.0691054	986.222		87	131.033	0.0329667	860.364		87	168.999	0.16027	2115.31		5	68.9958	0.0402332
		88	141.993	0.188394	2860.3		88	142.995	0.0385778	536.077		88	141.993	0.116087	1858.77		88	133.013	0.0332571	737.058		88	132.011	0.308217	5155.48		88	131.033	0.0329557	643.092		88	143.106	0.582685	8318.31		88	131.07	0.0240137	633.773		88	169.086	0.0518642	792.667		6	75.0089	1.91873
		89	142.995	0.0319446	361.182		89	143.033	0.0214721	407.077		89	142.995	0.0355658	459.07		89	135.044	0.0139492	319.169		89	132.066	0.0241734	344.455		89	131.07	0.0248896	473.498		89	144.011	0.0281114	401.677		89	131.993	0.0338473	982.045		89	169.993	0.185537	2289.17		7	76.012	0.0517153
		90	143.07	0.083382	1368.5		90	143.07	0.0642719	1227.58		90	143.033	0.022596	389.212		90	136.006	0.0328151	670.292		90	133.013	0.0720966	1200.77		90	131.993	0.0242549	529.877		90	144.11	0.0544146	779.108		90	132.011	0.0983513	2330.14		90	171.065	0.133466	2069.11		8	76.988	0.157762
		91	143.106	0.655294	10695.7		91	143.106	0.492919	9132.69		91	143.07	0.0609765	1036.46		91	138.018	0.0228923	408.6		91	134.998	0.0176483	319.894		91	132.011	0.161126	2962.3		91	145.049	0.0724227	1022.32		91	133.013	0.0146257	295.136		91	171.102	0.143406	2239.98		9	79.9572	0.0478906
		92	144.11	0.0605852	945.318		92	144.011	0.0280783	530.742		92	143.106	0.602702	10382.9		92	138.969	0.0190988	383.622		92	135.044	0.0158892	306.318		92	133.013	0.0365461	681.154		92	145.085	0.0293707	404.169		92	134.998	0.0131898	329.43		92	171.138	0.446612	6763.65		10	87.0084	0.071239
		93	145.049	0.113992	1747.79		93	144.11	0.0465808	902.172		93	144.011	0.0206812	353.076		93	139.032	0.0639735	1110.91		93	136.006	0.0317032	525.803		93	135.044	0.0145302	296.985		93	146.027	0.514514	6873.65		93	135.044	0.0124884	332.364		93	172.142	0.0519604	782.606		11	87.0449	0.0498231
		94	145.085	0.041964	685.455		94	145.049	0.0682885	1278.96		94	144.11	0.0581005	926.197		94	140.916	0.0596742	1144.25		94	138.018	0.0215665	362.258		94	135.081	0.0162457	319.554		94	147.029	0.0549583	676.108		94	135.082	0.0211993	498.652		94	173.081	0.0577251	942.167		12	88.0402	0.383239
		95	146.027	0.25759	4319.33		95	145.085	0.0326356	635.554		95	145.049	0.0619008	1063		95	140.985	0.233464	4579.37		95	140.916	0.114668	1998.95		95	136.006	0.0303474	561.723		95	147.971	0.074595	1017.66		95	136.006	0.015671	356.606		95	173.117	0.0934574	1299.44		13	89.0241	0.494819
		96	146.043	0.0815216	1169.56		96	146.027	0.254369	4450.05		96	145.086	0.0235715	427.136		96	141.993	0.0632895	1041.72		96	140.985	0.116245	1932.64		96	137.985	0.0192301	320.769		96	148.006	0.116135	1679.35		96	137.985	0.0409018	980.218		96	174.022	0.0456206	728.203		14	89.0406	0.0910105
		97	147.029	0.0909851	1306.09		97	147.029	0.0308875	497.831		97	146.027	0.286801	4785.59		97	142.993	0.031518	375		97	141.091	0.0189033	341.385		97	138.018	0.0215875	340.831		97	148.022	0.0326104	415.262		97	138.018	0.0162331	339.682		97	174.058	0.0659278	1033.18		15	91.0217	0.150128
		98	147.065	0.0210634	338.227		98	147.065	0.015013	302.185		98	147.029	0.0321294	515.248		98	143.07	0.0501174	989.105		98	141.993	0.124365	1924.12		98	138.969	0.0157362	299.831		98	148.969	0.0372373	528.308		98	138.951	0.0303476	815.618		98	176.038	0.1095	1526.44		16	91.0395	0.125382
		99	147.971	0.0250931	397.955		99	148.006	0.169029	2844.38		99	147.971	0.041778	699.827		99	143.106	0.447862	8706.7		99	142.995	0.0291361	343.061		99	140.916	0.0733701	1291.95		99	149.001	0.2554	3366.7		99	138.969	0.0206135	542.227		99	177.999	0.0548878	579.182		17	93.0341	0.106943
		100	148.006	0.103714	1509.21		100	149.005	0.0348781	355.846		100	148.006	0.148745	2438.82		100	144.011	0.0165308	360.231		100	143.07	0.0726076	1270.93		100	140.985	0.226065	4293.17		100	149.985	0.0697265	742.492		100	140.916	0.0612355	1514.04		100	181.933	0.0673262	998.803		18	94.9801	0.163048
		101	149.005	0.0380638	364.758		101	149.985	0.0449846	895.985		101	148.969	0.0207586	338.061		101	144.11	0.0410767	701.274		101	143.106	0.555959	9299.47		101	141.09	0.0305032	546.415		101	150.021	0.0480128	657.615		101	140.985	0.330568	8141.18		101	182.012	0.104752	1389.49		19	96.9597	2.39364
		102	149.985	0.0620973	850.591		102	150.021	0.0349895	651.862		102	149.985	0.0646716	1001.58		102	145.049	0.0542564	1002.7		102	144.011	0.0204792	336.485		102	141.993	0.117376	1944.62		102	150.968	0.250499	2972.83		102	141.091	0.0304668	768.294		102	185.081	0.113098	1591.52		20	98.9554	0.133989
		103	150.022	0.0885831	1333.68		103	150.969	0.203926	3436.74		103	150.021	0.0653056	1068.47		103	145.086	0.0202287	460.785		103	144.11	0.0512626	837.303		103	142.994	0.0364936	391.292		103	151.038	0.0213845	288.277		103	141.993	0.0711153	1370.3		103	185.117	0.044068	635.561		21	99.0059	0.120071
		104	150.968	0.148654	2036.09		104	151.039	0.0160969	296.308		104	150.969	0.219116	3340.7		104	146.027	0.262847	4622.16		104	145.049	0.0913019	1478.18		104	143.033	0.019612	345.923		104	151.468	0.0257845	333.36		104	142.987	0.0343725	405.476		104	185.154	0.104174	1389.09		22	101.06	0.116621
		105	151.035	0.0409521	360		105	151.528	0.0537011	472.862		105	151.038	0.0205783	316.682		105	147.029	0.0308925	541.262		105	145.085	0.037477	647.242		105	143.07	0.0551135	1018.71		105	151.967	0.0854865	1269.78		105	143.033	0.0194795	439.136		105	187.096	0.0713236	1112.1		23	104.035	0.108335
		106	151.967	0.0561917	989.797		106	151.967	0.0497775	982.991		106	151.528	0.0306317	292.706		106	147.971	0.0752393	1428.92		106	146.027	0.523238	7922.92		106	143.106	0.480405	8581.9		106	151.983	0.141215	2308.14		106	143.07	0.050558	1222.35		106	190.017	0.0565438	830.545		24	115.039	0.100631
		107	151.983	0.0982458	2023.15		107	151.983	0.0954909	2425.26		107	151.967	0.0608634	1155.95		107	148.006	0.12888	2273.26		107	147.029	0.0928481	1325.71		107	144.011	0.0285786	540.2		107	152.001	1.96984	26747.2		107	143.106	0.418241	9962.83		107	191.019	0.14163	1935.8		25	115.076	0.459321
		108	152.001	2.04618	31602.9		108	152.001	3.88277	69338.1		108	151.983	0.110875	2351.76		108	148.969	0.0405004	690.554		108	147.971	0.0797297	1268.28		108	144.11	0.0450607	760.262		108	152.033	0.0366064	452.108		108	144.011	0.0399483	843.924		108	192.032	0.0511007	572.621		26	117.018	0.144868
		109	152.033	0.0306497	443.164		109	152.033	0.023748	466.662		109	152.001	2.36372	38167.2		109	149.985	0.0348864	501.569		109	148.006	0.107731	1832.67		109	145.049	0.056686	966.015		109	152.467	0.0260077	321.615		109	144.11	0.0381382	1012.14		109	193.028	0.112012	1330.4		27	119.639	0.133673
		110	152.966	0.0445723	757.761		110	152.966	0.0463003	854.677		110	152.034	0.0274927	458.215		110	150.969	0.491757	8725.82		110	148.022	0.0361048	498.803		110	145.086	0.0224172	410.492		110	152.965	0.068648	924.991		110	145.049	0.0560972	1345.83		110	199.096	0.0601966	732.258		28	120.012	9.28788
		111	152.985	0.0184806	337.606		111	153.003	0.186336	2814.98		111	152.467	0.0194915	298.606		111	151.039	0.0155228	301.806		111	148.969	0.0387936	599.312		111	146.026	0.328174	5449.06		111	153.003	0.0960331	1086.89		111	145.085	0.0191404	528.064		111	199.169	0.209611	2690.88		29	121.014	0.644488
		112	153.003	0.104775	1285.73		112	153.997	0.230277	3167.92		112	152.966	0.0535516	838.03		112	151.469	0.0421871	657.477		112	149.001	0.489751	7642.12		112	147.029	0.0343409	588.44		112	153.997	0.124003	1202.89		112	146.027	0.189087	4151.65		112	199.968	0.0559447	714.303		30	121.991	0.0434225
		113	153.997	0.129569	1596.39		113	155	1.5847	26940.3		113	153.004	0.111758	1620.44		113	151.967	0.180259	3517.18		113	149.989	0.0748089	757.833		113	147.971	0.0268188	449.108		113	155	1.10133	14135.3		113	147.029	0.0273183	523.348		113	201.112	0.073851	935.182		31	122.007	0.550933
		114	155.001	0.53026	7831.91		114	155.07	0.0301593	548.043		114	153.98	0.0195912	417.106		114	151.983	0.0852812	2456.35		114	150.021	0.0320829	515.47		114	148.006	0.151396	2284.37		114	155.07	0.0273256	354.077		114	147.065	0.00961764	281.045		114	202.053	0.155091	1981.83		32	122.906	0.0640565
		115	155.07	0.0409808	590.833		115	155.106	0.0240108	424.64		115	153.997	0.14855	1835.47		115	152.001	1.5425	28525.2		115	150.968	0.301713	4571.32		115	149.001	0.319666	4859.51		115	155.106	0.026211	343.246		115	147.971	0.0316372	689.152		115	205.159	0.0722427	883.682		33	122.975	0.2372
		116	155.106	0.0245763	350.03		116	156.004	0.0887707	1128.58		116	155	1.30522	21127.5		116	152.034	0.0293846	475.692		116	150.997	0.0329493	368.167		116	149.99	0.0539563	554.8		116	156.004	0.0681676	614.6		116	148.006	0.299547	6763.03		116	208.01	0.22987	2799.08		34	127.88	0.167926
		117	156.004	0.0449765	360.47		117	156.633	0.0421961	423.169		117	155.07	0.0267962	412.439		117	152.467	0.0472177	746.738		117	151.039	0.0203564	312.106		117	150.969	0.291744	4786.28		117	156.997	0.0698394	681.397		117	148.969	0.0141369	312.212		117	211.097	0.108736	1441.85		35	129.055	0.16147
		118	156.633	0.0375794	316.985		118	156.997	0.0954115	1242.29		118	155.106	0.0301943	477.182		118	152.966	0.156201	2570.97		118	151.468	0.0343156	421.197		118	150.999	0.0219417	266.815		118	157.049	0.0529701	649.754		118	149.002	0.131452	2404.58		118	212.074	0.283139	3169.59		36	129.091	0.191
		119	156.997	0.0400246	427.818		119	157.049	0.049073	816.123		119	156.004	0.0687982	820.061		119	153.003	0.0752082	1129.54		119	151.979	0.303167	3018.32		119	151.527	0.0407743	323.431		119	157.086	0.0650023	748.831		119	149.988	0.0524254	764.742		119	213.076	0.0661016	713.818		37	129.877	0.0995706
		120	157.049	0.0560625	818.242		120	157.086	0.0545922	991.046		120	156.633	0.0517432	414.333		120	153.98	0.0541361	884.022		120	152.001	1.88637	29503.2		120	151.983	0.213679	2491.35		120	157.122	3.11485	40801.4		120	150.021	0.0234811	510.667		120	213.185	0.122334	1470.53		38	132.011	0.335009
		121	157.086	0.0843944	1106.41		121	157.122	2.99246	52248.5		121	156.997	0.0805781	975.612		121	153.997	0.0979527	1344.95		121	152.033	0.0379059	444.348		121	152.001	2.80674	47449		121	158.125	0.314632	4042.43		121	150.969	0.328133	6780.42		121	213.905	0.255732	3054.09		39	133.013	0.066812
		122	157.122	2.6283	39278.7		122	158.125	0.301565	5015.74		122	157.049	0.0446713	686.697		122	155.001	2.07786	36524.7		122	152.467	0.0371572	574.752		122	152.033	0.029198	483.723		122	159.065	0.0765783	963.154		122	151.468	0.0160094	330.279		122	214.91	0.334499	2995.38		40	140.916	0.124422
		123	158.125	0.267513	3805.56		123	159.065	0.0770569	1377.71		123	157.086	0.0556111	802.712		123	155.07	0.0240857	399.923		123	152.965	0.0987444	1577.44		123	152.467	0.0250504	374.677		123	159.101	0.0246074	355.508		123	151.528	0.0495373	585.967		123	215.091	0.0498313	724.045		41	140.985	0.113068
		124	159.065	0.19439	2821.26		124	159.101	0.0284734	535.277		124	157.122	3.72953	60062.9		124	156.004	0.0947249	1477.46		124	152.983	0.00772592	198.288		124	152.966	0.0679237	1160.17		124	159.127	0.0310769	356.785		124	151.967	0.0645517	1688.02		124	215.904	0.164812	1682.3		42	141.993	0.116208
		125	159.101	0.0430317	679.818		125	159.127	0.0291405	432.852		125	158.125	0.383022	5970.7		125	156.998	0.135763	1662.48		125	153.003	0.0928181	1255.32		125	152.983	0.00736641	191.938		125	160.006	0.0806633	986.062		125	151.983	0.0869591	2996.42		125	216.069	0.0948421	934.955		43	143.07	0.0695688
		126	159.128	0.024278	325.385		126	160.006	0.0673215	1112.91		126	159.023	0.0287278	393.258		126	157.049	0.035798	559.908		126	153.997	0.118387	1342		126	153.003	0.13409	1986.38		126	160.042	0.325099	4036.43		126	152.001	3.5777	81001.9		126	216.907	0.205368	1636.98		44	143.107	0.621546
		127	160.006	0.0424402	619.742		127	160.042	0.190154	3095.28		127	159.065	0.0653577	1032.36		127	157.086	0.051803	893.28		127	155	1.05196	15771		127	153.979	0.0257238	340.345		127	161.044	0.0549388	545.677		127	152.467	0.0202092	433.576		127	218.901	0.0829017	818.476		45	145.05	0.0735092
		128	160.042	0.256151	3220.82		128	161.044	0.0378467	523.92		128	159.101	0.0193946	346.848		128	157.122	1.95458	34395.5		128	155.07	0.0305914	468.515		128	153.997	0.170409	2175.68		128	162.022	0.0513552	408.646		128	152.966	0.0641518	1349.74		128	219.174	0.121379	1412.03		46	146.027	0.549138
		129	161.044	0.049758	626.909		129	162.022	0.0446173	673.249		129	159.128	0.0349575	507.988		129	158.125	0.197193	3487.04		129	155.106	0.0186292	303.573		129	155.001	2.05382	33957.7		129	163.074	0.0464891	377.554		129	152.984	0.0019801	74.8788		129	220.146	0.425024	4760.74		47	147.971	0.113475
		130	162.022	0.043613	413.891		130	163.074	0.0392816	406.908		130	160.006	0.119976	1897.45		130	158.996	0.0533434	649.788		130	156.004	0.0662252	724.818		130	155.07	0.023848	382.815		130	165.039	0.0798559	885.985		130	153.003	0.169843	3398.69		130	221.152	0.152335	1602.42		48	148.006	0.169379
		131	163.075	0.0537178	509.727		131	164.019	0.0311462	465.954		131	160.042	0.207558	3116.98		131	159.023	0.028003	395.477		131	156.997	0.0643406	737.148		131	155.106	0.0238442	362.628		131	167.472	0.103698	697.615		131	153.979	0.0181083	326.315		131	225.984	0.114725	1290.25		49	149.986	0.0682288
		132	165.04	0.0957175	1192.45		132	165.039	0.0806155	1183.63		132	161.043	0.0501557	588.197		132	159.065	0.0625103	1091.71		132	157.049	0.0505395	768.697		132	156.004	0.0988822	1355.4		132	167.996	7.58314	92952.9		132	153.997	0.214183	3827.76		132	227.092	0.0601573	689.576		50	150.968	0.831594
		133	167.07	0.020792	298.152		133	167.07	0.0184237	320.48		133	162.021	0.050471	615.812		133	159.101	0.0225272	456.477		133	157.086	0.0669228	947.879		133	156.633	0.0337555	328.96		133	168.998	0.368486	3899.57		133	154.518	0.0439723	482.485		133	227.201	0.36591	4146.2		51	151.469	0.0897361
		134	167.107	0.0826677	1149.95		134	167.472	0.172843	1454.51		134	163.073	0.035696	331.652		134	160.006	0.241147	4209.95		134	157.122	2.13619	32811.1		134	156.997	0.129936	1655		134	169.085	0.0741404	954.031		134	155.001	3.0216	67676.5		134	228.204	0.0589092	686.439		52	151.967	0.433143
		135	167.473	0.0640054	493.273		135	167.996	12.4347	207997		135	164.02	0.0262034	343.245		135	160.043	0.12373	1906		135	158.125	0.212286	3111.41		135	157.049	0.0388582	614.403		135	169.122	0.0259898	308.446		135	155.07	0.0208296	495.409		135	233.154	0.210541	2387.15		53	151.984	0.0448011
		136	167.996	4.79792	66262.6		136	168.998	0.61794	8671.73		136	165.039	0.0757963	1041.96		136	161.008	0.0218702	324.255		136	159.065	0.156474	2383.42		136	157.086	0.0497155	789.092		136	169.992	0.440564	4248.2		136	155.107	0.0177577	465.606		136	236.104	0.138757	1430.91		54	152.001	2.34593
		137	168.999	0.249332	2798.64		137	169.049	0.0170759	270.015		137	167.473	0.171899	1251.12		137	161.04	0.0552233	713.2		137	159.101	0.0387531	635.455		137	157.122	2.57056	42008.2		137	170.998	0.0535396	358.929		137	156.003	0.144991	2874.7		137	238.268	0.184983	1068.22		55	152.468	0.115579
		138	169.049	0.0233232	362.258		138	169.085	0.0568651	859.4		138	167.996	12.3935	192297		138	162.022	0.0441522	586.877		138	160.006	0.08085	1143.46		138	158.125	0.260759	4126.71		138	171.065	0.143186	1659.38		138	156.633	0.0404449	446.879		138	239.016	14.6303	166687		56	152.966	0.354625
		139	169.086	0.054136	784.015		139	169.122	0.023255	374.631		139	168.998	0.603048	7845.38		139	163.075	0.0343359	427.732		139	160.042	0.335472	4636.05		139	158.992	0.0244975	292.031		139	171.101	0.13967	1771.63		139	156.997	0.18589	3236.83		139	239.129	0.194394	2441.12		57	153.004	0.114944
		140	169.122	0.0223162	296.424		140	169.992	0.753481	9762.22		140	169.085	0.0498804	800.636		140	164.019	0.0239782	317.2		140	161.043	0.0610019	720.258		140	159.065	0.056195	906.477		140	171.138	0.470418	5466.94		140	157.049	0.0401596	862.848		140	240.018	1.40724	14438.3		58	153.997	0.150677
		141	169.993	0.279066	3128.92		141	171.001	0.0677877	545.585		141	169.122	0.024838	358.561		141	165.039	0.0568801	858.2		141	162.025	0.0483329	428.939		141	159.101	0.0183918	336.585		141	172.141	0.0558562	624.163		141	157.086	0.0421707	983.303		141	241.012	2.18319	16041.6		59	155.001	0.981435
		142	171.003	0.0843799	574.403		142	171.065	0.118287	1903.48		142	169.992	0.738107	8630.52		142	166.964	0.0181533	314.508		142	163.075	0.044084	473.388		142	159.127	0.0240384	326.2		142	173.081	0.0583269	718.108		142	157.122	2.78348	61611.2		142	241.216	0.200913	2249.29		60	157.122	3.08571
		143	171.065	0.153121	2162.24		143	171.101	0.147567	2384.35		143	170.996	0.0990128	930.191		143	167.107	0.0301904	508.658		143	165.039	0.0748525	1049.02		143	160.006	0.113942	1681.54		143	173.117	0.0739563	923.96		143	158.125	0.288004	6216.67		143	242.017	0.179826	1201.98		61	158.126	0.304809
		144	171.102	0.211651	2939.86		144	171.138	0.471152	7284.63		144	171.065	0.0962104	1350.86		144	167.472	0.31599	2639.53		144	167.07	0.0209836	328.712		144	160.042	0.163439	2519.63		144	174.022	0.0385068	441.991		144	158.992	0.0297764	516.921		144	242.175	0.0578197	653.079		62	159.065	0.0689433
		145	171.138	0.531798	7081.31		145	172.141	0.056394	864.415		145	171.101	0.125278	1876.15		145	167.996	21.8363	386637		145	167.106	0.0656791	964.294		145	161.042	0.0514539	582.677		145	174.058	0.167517	1887.63		145	159.023	0.0148288	268.518		145	243.022	0.115126	685.476		63	160.006	0.0929661
		146	172.104	0.0282525	342.091		146	173.044	0.0275292	430.508		146	171.138	0.500121	7104.42		146	168.998	1.16594	16727.2		146	167.472	0.112097	830.197		146	162.021	0.0422363	502.542		146	175.06	0.0399892	447.6		146	159.065	0.0565489	1246.39		146	253.143	0.0683107	781.212		64	160.043	0.372057
		147	172.141	0.0625151	831.015		147	173.081	0.0591527	974.523		147	172.141	0.0562815	809.497		147	169.086	0.0464475	808.908		147	167.996	8.1553	117316		147	163.071	0.0332657	304.831		147	175.988	0.0566229	414.092		147	159.101	0.0176941	428.909		147	253.217	0.0874735	896.667		65	165.04	0.0905803
		148	173.044	0.0359281	495.621		148	173.117	0.086045	1191.89		148	173.044	0.0276049	376.409		148	169.993	1.36555	17819.1		148	168.998	0.409852	4879.29		148	164.02	0.0264931	329.812		148	176.037	0.0655514	701.077		148	159.128	0.0254515	479.955		148	255.232	0.781558	7985.95		66	167.996	6.36148
		149	173.081	0.106045	1446.86		149	173.983	0.0222725	313.846		149	173.081	0.0502471	742.273		149	170.996	0.127516	1495.12		149	169.049	0.0216249	274.955		149	165.039	0.0735971	1011.19		149	177.091	0.0484702	411.031		149	160.006	0.113195	2423.53		149	256.236	0.138333	1523.27		67	168.999	0.312038
		150	173.117	0.347558	4605.07		150	174.022	0.0434513	695.058		150	173.117	0.0679295	825.106		150	171.065	0.0961761	1781.06		150	169.085	0.077422	1116.18		150	167.472	0.23271	1783		150	177.999	0.0684126	615.695		150	160.043	0.116913	2319.64		150	256.948	0.0993444	962.227		68	169.993	0.36828
		151	174.022	0.0440199	602.191		151	174.058	0.0440686	785.385		151	174.021	0.0410699	578.697		151	171.101	0.11205	1903.97		151	169.993	0.473708	5427.64		151	167.996	16.6451	276608		151	181.933	0.0769704	892.877		151	161.042	0.0343168	579.03		151	260.998	0.482973	4982.61		69	171.065	0.111932
		152	174.058	0.0444709	685.352		152	175.06	0.0297208	448.754		152	174.058	0.0603669	897.212		152	171.138	0.367634	5556.5		152	170.999	0.0784764	616.515		152	168.998	0.862106	11188.6		152	182.011	0.0754247	873.471		152	162.022	0.0415773	913.364		152	263.013	0.728465	6889.2		70	171.102	0.132081
		153	174.12	0.0367631	482.788		153	175.992	0.0843627	611.431		153	175.061	0.0314537	362.912		153	172.141	0.0429007	722.791		153	171.065	0.133572	1806.5		153	169.086	0.0515431	765.062		153	183.007	0.0305109	291.566		153	162.076	0.0163172	306.333		153	264.016	0.0732776	673.242		71	171.138	0.44931
		154	175.06	0.0580878	773.109		154	176.037	0.0764924	1115.08		154	175.983	0.0607725	587.939		154	173.044	0.0197129	348.985		154	171.101	0.175487	2524.92		154	169.122	0.0247831	282.662		154	183.101	0.0399092	463.508		154	163.072	0.0219155	322.021		154	265.01	0.0844473	666.788		72	173.117	0.0676263
		155	175.984	0.050507	456.197		155	177.091	0.0336738	422.785		155	176.038	0.0682062	912.739		155	173.081	0.0451474	761.185		155	171.138	0.399491	5510.35		155	169.992	1.01916	12363.7		155	183.931	0.0399333	421.271		155	164.02	0.0347212	706.227		155	265.147	0.0883631	822.8		73	174.058	0.170566
		156	176.038	0.0804201	972.909		156	177.999	0.0770098	902.874		156	177.091	0.0364367	417.548		156	173.117	0.0871124	1317.38		156	172.104	0.0223044	288.53		156	170.996	0.0986516	1101.02		156	183.988	0.0972726	636.622		156	165.039	0.0414223	951.697		156	269.248	0.0690437	665.306		74	177.999	0.107503
		157	177.091	0.0406233	490.727		157	181.933	0.0506242	779.403		157	178.006	0.0678103	531.985		157	174.022	0.0242647	440.948		157	172.141	0.047917	637.73		157	171.065	0.088377	1352.94		157	185.081	0.122672	1423.51		157	166.965	0.0216599	403.682		157	271.006	0.344502	3250.03		75	181.933	0.129928
		158	177.999	0.0470023	438.255		158	182.012	0.0740677	1100.94		158	181.933	0.0432233	624.742		158	174.058	0.0749336	1173.91		158	173.044	0.0255782	362.455		158	171.101	0.0984543	1517.65		158	185.117	0.0387845	476.615		158	167.07	0.0141158	321.803		158	281.248	0.0944142	903.591		76	182.012	0.111478
		159	182.012	0.112133	1405.64		159	183.007	0.0631451	765.6		159	182.012	0.0832297	1107.36		159	175.064	0.0403089	413.123		159	173.081	0.0839183	1194.45		159	171.138	0.382117	5720.05		159	185.153	0.116372	1263.66		159	167.472	0.303914	3243.17		159	283.264	0.288477	2798.65		77	185.081	0.111371
		160	183.065	0.0219716	306.5		160	183.065	0.0201763	336.938		160	183.101	0.0319761	445.879		160	175.992	0.0532075	444.065		160	173.117	0.247302	3397.71		160	172.141	0.0458657	667.677		160	187.096	0.0679143	820.077		160	167.996	20.6292	459241		160	293.063	0.17342	1557.74		78	185.154	0.100273
		161	183.102	0.0435931	551.788		161	183.101	0.04125	625.785		161	183.973	0.0415451	787.076		161	176.038	0.0423569	453.323		161	174.022	0.036632	472.412		161	173.044	0.0195155	280.031		161	187.999	0.0361272	426.862		161	168.998	1.12961	19498.4		161	293.176	2.68063	24272.6		79	191.019	0.689584
		162	183.138	0.0257195	347.903		162	183.931	0.0245755	358.738		162	183.991	0.460455	6019.42		162	177.091	0.0260811	393.969		162	174.058	0.178099	2332.5		162	173.08	0.0393721	598.791		162	188.074	0.0305553	426.058		162	169.05	0.0131423	319.227		162	293.943	0.191978	1679.36		80	193.028	0.113016
		163	183.991	0.0644182	482.124		163	183.975	0.103727	964.262		163	185.081	0.111885	1511.27		163	178.004	0.0582677	529.708		163	174.12	0.0244282	337.439		163	173.117	0.0561529	809.957		163	189.978	0.0564644	573.034		163	169.086	0.0353645	705.985		163	294.179	0.509048	4507.75		81	199.17	0.203659
		164	185.081	0.104033	1357.73		164	185.081	0.111463	1605.83		164	185.117	0.0357985	522.239		164	181.933	0.0588127	931.108		164	175.06	0.0574616	765.803		164	173.983	0.0348839	423.6		164	190.017	0.0544743	546.908		164	169.122	0.0220685	346.379		164	295.004	0.0603536	567.882		82	208.01	0.245103
		165	185.117	0.0496082	742.515		165	185.117	0.0369876	614.117		165	185.154	0.110929	1483.27		165	182.012	0.0324867	479.815		165	175.985	0.0493917	467.924		165	174.022	0.026603	447.172		165	191.019	0.740997	7736.27		165	169.993	1.31843	21346		165	295.17	0.127647	609.033		83	212.074	0.311843
		166	185.154	0.147877	1830.87		166	185.154	0.11947	1697.23		166	187.096	0.0686926	931.909		166	183.101	0.0316294	481.492		166	176.038	0.0829717	879.745		166	174.058	0.101398	1353.77		166	192.027	0.108494	640.446		166	170.997	0.100208	1244.73		166	296.951	0.364381	3250.98		84	213.185	0.126405
		167	187.06	0.0349695	451.048		167	187.06	0.0237672	364.003		167	189.978	0.0587761	704.809		167	183.932	0.0330806	495.477		167	177.091	0.0440247	398.348		167	175.063	0.0354821	336.138		167	193.027	0.0952477	848.255		167	171.065	0.0922662	1834.4		167	297.004	0.0652679	653.242		85	213.905	0.375717
		168	187.096	0.0928813	1169.01		168	187.096	0.074292	1040.6		168	190.017	0.0391238	524.167		168	183.991	0.801975	11128		168	177.999	0.060358	577.439		168	175.992	0.0626115	481.56		168	195.012	0.061322	483.385		168	171.102	0.0973795	1992.61		168	297.155	0.117256	732.47		86	214.908	0.46604
		169	187.133	0.0536309	609.545		169	189.978	0.0634189	830.477		169	191.019	0.0898282	1179.81		169	184.993	0.035978	472.492		169	181.933	0.0837317	1111.32		169	176.037	0.0450625	650.969		169	195.138	0.0358107	389.948		169	171.138	0.364947	7435.25		169	298.947	0.180102	1537.29		87	215.904	0.247372
		170	189.076	0.0333763	430.167		170	190.017	0.0423828	657.615		170	192.032	0.0822339	954.924		170	185.081	0.0761597	1197.58		170	182.012	0.0730423	975.939		170	177.091	0.0326504	372.585		170	199.097	0.0536714	559.738		170	172.102	0.017487	267.879		170	301.946	0.353739	3056.68		88	216.905	0.295173
		171	189.112	0.0385191	490.321		171	191.019	0.0936099	1311.38		171	193.028	0.102509	1082.89		171	185.117	0.0268747	435.991		171	183.007	0.0525532	588.136		171	177.999	0.0711207	718.545		171	199.133	0.0260204	275.662		171	172.141	0.0438423	863.788		171	302.945	1.69566	14802.7		89	218.901	0.139887
		172	189.978	0.0322922	414.321		172	192.032	0.050406	628.723		172	195.138	0.0279217	356.742		172	185.154	0.0929425	1400.62		172	183.101	0.0393633	518.015		172	181.933	0.0330468	475.44		172	199.169	0.229108	2395.8		172	173.044	0.0243742	461.091		172	303.945	0.351733	3013.38		90	219.175	0.125599
		173	190.017	0.0605686	752.082		173	193.028	0.0734762	921.508		173	199.097	0.0523414	619.439		173	185.988	0.0476384	562.754		173	183.931	0.044542	552.848		173	182.011	0.0363133	481.326		173	199.968	0.0627884	641.569		173	173.081	0.0425041	829.636		173	304.942	1.08533	9501.31		91	220.146	0.657344
		174	191.019	0.183999	2251.3		174	195.138	0.0296891	424.572		174	199.133	0.0179843	274.424		174	186.973	0.0361943	501.077		174	183.991	0.162132	1475.92		174	183.007	0.147789	1884.98		174	200.173	0.0327449	298.498		174	173.117	0.0616467	1105.58		174	305.944	0.253729	2036.17		92	221.151	0.154416
		175	191.107	0.0480399	351.97		175	197.081	0.0249241	364.972		175	199.169	0.214032	2778.18		175	187.097	0.054888	894.8		175	185.081	0.100479	1271.43		175	183.102	0.0296331	420.538		175	201.076	0.0340576	381.831		175	173.983	0.0139756	276.682		175	306.941	0.712973	5965.86		93	225.984	0.145077
		176	192.031	0.0459946	366.015		176	199.096	0.059872	814.486		176	199.968	0.551943	6967.12		176	187.998	0.0281319	442.846		176	185.117	0.04378	661.303		176	183.973	0.113688	2033.6		176	201.112	0.06578	734.031		176	174.022	0.0409323	850.682		176	307.943	0.0776767	674.455		94	227.201	0.415731
		177	193.028	0.112688	1226.41		177	199.133	0.0226943	327.4		177	200.172	0.0313996	354.318		177	189.978	0.199138	2840.68		177	185.154	0.117205	1451.98		177	183.991	0.534071	7088.78		177	202.053	0.0586232	574.6		177	174.058	0.0235486	539.303		177	308.939	0.0849736	720.591		95	233.154	0.218474
		178	193.086	0.0252419	302.703		178	199.169	0.230283	3029.11		178	200.97	0.0322279	362.948		178	190.017	0.0391939	557.892		178	187.06	0.0297231	381.045		178	184.994	0.0437124	333.517		178	203.091	0.0253348	286.092		178	175.06	0.0238547	429.091		178	309.171	0.280225	2272.17		96	238.268	0.214498
		179	195.138	0.047252	554.712		179	199.968	0.0529424	755.932		179	201.076	0.0317145	412.303		179	191.019	0.408537	5862.59		179	187.096	0.0747704	994.97		179	185.081	0.0981207	1380.16		179	205.159	0.0808191	837.898		179	176	0.111453	1388.98		179	311.168	0.235164	1857.02		97	239.016	15.9003
		180	197.081	0.0396291	460.788		180	200.173	0.0327638	393.246		180	201.112	0.0592374	790.864		180	192.031	0.111415	1265.86		180	187.133	0.0412033	502.667		180	185.117	0.0262087	400.492		180	207.044	0.0377666	312.538		180	176.037	0.0781094	1352.59		180	325.184	0.196807	1546.32		98	239.129	0.122263
		181	197.154	0.0357217	420.061		181	201.076	0.0417028	604		181	201.965	0.059857	693.612		181	193.028	0.0410561	445.308		181	187.998	0.0306562	371.197		181	185.154	0.0867271	1210.75		181	208.01	0.179051	1677.28		181	177.091	0.024913	426.727		181	336.984	0.226381	1768.88		99	240.018	1.55819
		182	199.097	0.061219	754.145		182	201.112	0.0741078	981.923		182	202.053	0.0714807	810.494		182	194.926	0.104144	1500.58		182	188.074	0.0316928	422.409		182	185.988	0.0460029	340.277		182	211.097	0.0925296	992.698		182	178.006	0.0683833	677.948		182	358.967	0.0748898	605.136		100	241.012	1.85743
		183	199.135	0.0515312	505.288		183	202.053	0.0667501	836.923		183	205.159	0.085871	1007.79		183	195.012	0.0370829	342.477		183	189.076	0.0308525	416.303		183	187.096	0.0511375	715.129		183	212.074	0.324643	2927.92		183	181.933	0.0210676	392.848		183	382.018	0.139737	1038.15		101	241.217	0.247615
		184	199.169	0.295673	3264.72		184	203.091	0.0209993	335.677		184	207.046	0.0517832	421.482		184	195.138	0.0262683	385.231		184	189.112	0.0305798	368.773		184	189.978	0.150561	1975.66		184	213.076	0.0655065	606.877		184	182.012	0.046818	845.885		184	392.026	0.174657	1228.8		102	242.015	0.151462
		185	199.968	0.0407779	472.727		185	205.159	0.0730982	970.046		185	208.01	0.244678	2891.49		185	195.991	0.0270859	394.046		185	189.978	0.0472209	567.652		185	190.017	0.0437275	536.862		185	213.112	0.0258965	278.495		185	183.007	0.160582	2868.14							103	253.217	0.160684
		186	200.173	0.0419595	443.509		186	207.044	0.0263153	311.708		186	209.012	0.0287059	307.394		186	198.927	0.0292393	371.985		186	190.017	0.0522716	594.545		186	191.018	0.400049	5167.02		186	213.149	0.0334676	353.785		186	183.065	0.0148951	309.106			Mass/Charge (Da)	% Area	Height		104	255.232	0.978066
		187	201.076	0.0571595	706.327		187	208.01	0.277459	3543.57		187	210.006	0.0341862	383.018		187	199.097	0.0340512	538.723		187	191.019	0.780006	9541.52		187	192.031	0.103421	1019.29		187	213.185	0.154185	1442.08		187	183.101	0.0243372	444.036		1	59.0143	0.267974	6300.08		105	256.236	0.174143
		188	201.112	0.0851504	1028.89		188	209.012	0.028965	393.662		188	211.097	0.0355091	425.455		188	199.133	0.0197847	303.308		188	192.028	0.105313	780.197		188	193.028	0.0495023	506.169		188	213.905	0.224274	2101.66		188	183.974	0.192033	2407.63		2	59.8027	0.0323727	672.712		106	256.948	0.147827
		189	202.053	0.101789	1068.31		189	210.006	0.0375283	434.84		189	212.074	0.327013	3781.47		189	199.169	0.186296	2633.25		189	193.028	0.0871442	879.288		189	194.927	0.0581664	719.138		189	214.911	0.194153	1474.8		189	185.081	0.0872827	1608.84		3	59.986	1.8969	45724.3		107	260.998	0.330732
		190	203.092	0.0282442	347.715		190	211.097	0.0484235	588.6		190	213.077	0.0656145	757.258		190	199.968	0.637672	9031.28		190	195.012	0.0567629	540.888		190	199.096	0.043259	605.911		190	215.091	0.0471473	480.231		190	185.117	0.0232	480.112		4	60.9933	0.723565	16082.5		108	263.014	0.208943
		191	205.159	0.0849131	948.803		191	212.074	0.262214	3313.55		191	213.112	0.0257246	362.727		191	200.173	0.0268624	327.822		191	195.138	0.037328	470.379		191	199.169	0.176178	2280.82		191	215.904	0.137566	1170.11		191	185.154	0.0807545	1573.5		5	61.9888	0.441512	10056.6		109	271.006	0.214541
		192	208.01	0.170963	1738.15		192	213.076	0.0593763	720.892		192	213.149	0.030022	425.106		192	200.97	0.0386515	492.769		192	197.081	0.0295153	352.061		192	199.968	0.144762	1872.11		192	216.069	0.0687242	571.062		192	186.113	0.0258663	454.364		6	68.9957	0.0320797	726.724		110	281.248	0.1292
		193	209.154	0.0806424	909.091		193	213.112	0.0344814	481.117		193	213.185	0.125855	1446.44		193	201.075	0.0273747	425.354		193	199.096	0.0516542	680.182		193	200.173	0.0261613	330.954		193	216.909	0.121312	856.88		193	187.06	0.0203611	373.297		7	73.0294	0.0279598	687.879		111	283.264	0.437936
		194	211.097	0.827689	9051.76		194	213.149	0.0249229	355.615		194	213.905	0.147545	1684.62		194	201.112	0.0443662	638.338		194	199.133	0.0326813	376.833		194	201.076	0.0322164	444.015		194	217.107	0.0271696	284.569		194	187.096	0.0518496	1050.29		8	75.0088	1.7406	41175.8		112	293.176	1.61742
		195	211.132	0.0336049	416.364		195	213.185	0.150221	1874.56		195	214.911	0.133418	1222.66		195	201.965	0.063801	830.458		195	199.169	0.237086	2757.77		195	201.112	0.0460664	656.354		195	219.175	0.126265	1199.38		195	187.133	0.0163034	327.1		9	76.012	0.0453263	1020.14		113	294.179	0.309287
		196	212.074	0.296508	3355.55		196	213.905	0.14892	1832.18		196	215.092	0.0489009	576.803		196	203.091	0.0188141	302.323		196	199.968	0.102574	1201.45		196	202.053	0.0229741	313.246		196	220.146	0.583571	5102.31		196	189.978	0.0720238	1167.96		10	76.9879	0.147171	3474.17		114	296.952	0.211093
		197	212.099	0.107846	1250.8		197	214.911	0.134115	1336.22		197	215.904	0.0929046	971.076		197	203.996	0.0362417	539.4		197	200.172	0.0321382	375.458		197	205.159	0.0734699	957.554		197	221.151	0.152192	1312.38		197	190.017	0.0421468	845.864		11	79.9572	0.0273383	614.352		115	301.946	0.236522
		198	213.077	0.0667593	820.985		198	215.092	0.0556007	736.8		198	216.069	0.0392124	485.091		198	205.159	0.0577784	813.046		198	201.076	0.0438727	552.512		198	207.044	0.0999291	968.215		198	223.032	0.0591024	297.265		198	191.019	0.0814923	1461.94		12	87.0084	0.0413433	822.5		116	302.946	1.57866
		199	213.111	0.0438954	415.606		199	215.904	0.088984	1017.18		199	216.909	0.0921828	767.955		199	207.045	0.0675258	652.148		199	201.112	0.0600021	776.485		199	208.01	0.215377	2623.92		199	225.984	0.137428	1156.05		199	192.032	0.0745811	1267.15		13	87.0447	0.0405741	905.142		117	303.946	0.278739
		200	213.149	0.0527614	657.409		200	216.069	0.0374244	516.618		200	217.107	0.0252241	311.712		200	208.01	0.177557	2188.02		200	202.053	0.057978	641.061		200	210.007	0.0274538	330.569		200	227.092	0.060184	550.938		200	193.028	0.0819152	1252.5		14	88.04	0.252596	5553.45		118	304.942	1.06226
		201	213.185	0.205927	2236.75		201	216.909	0.0818967	777.077		201	217.983	0.049802	318.576		201	210.007	0.0260474	345.538		201	203.091	0.0250181	308.758		201	211.097	0.0337676	438.185		201	227.128	0.035898	350		201	193.994	0.0226647	393.848		15	89.0241	0.318515	7331.38		119	305.944	0.241879
		202	213.905	0.0906117	1028.79		202	217.107	0.0315642	414.108		202	219.175	0.160223	1789.43		202	211.097	0.283855	3674.91		202	205.159	0.0621736	708.091		202	212.074	0.281121	3272.92		202	227.201	0.473461	4274.38		202	194.926	0.021369	345.921		16	89.0404	0.0621002	1215.16		120	306.941	0.681843
		203	214.189	0.0310323	348.539		203	219.175	0.12889	1609.27		203	220.146	0.626428	6867.46		203	212.074	0.219607	2987.2		203	207.044	0.0526159	455.606		203	213.076	0.0580675	665.077		203	228.204	0.0753334	706.323		203	195.138	0.0216834	371.921		17	91.0217	0.120832	2791.05		121	309.171	0.239394
		204	214.911	0.110548	890.773		204	220.146	0.392337	4563.65		204	221.152	0.193749	2036.65		204	212.098	0.0414352	546.018		204	208.01	0.19561	2066.38		204	213.185	0.113959	1420.45		204	229.107	0.0348325	339.938		204	195.991	0.0217409	314.409		18	91.0395	0.100608	2108.39		122	311.169	0.315172
		205	215.092	0.0656188	719.379		205	221.152	0.142998	1545.29		205	223.038	0.145095	1165.03		205	213.077	0.046828	620.277		205	209.154	0.0533997	610.309		205	213.905	0.0903855	1037.37		205	229.144	0.0346494	338.769		205	197.081	0.0201589	334.015		19	93.0341	0.0851922	1810.05		123	325.184	0.281475
		206	215.128	0.045663	592.788		206	223.028	0.0415375	342.877		206	225.984	0.158203	1620.55		206	213.112	0.0221712	311.037		206	211.097	0.652521	7294.83		206	213.985	0.0358491	350.388		206	233.154	0.224767	1938.54		206	199.096	0.0424849	803.788		20	94.9802	0.0907913	1748.77		124	336.984	0.300152
		207	215.164	0.0235705	287.058		207	225.112	0.021573	310		207	227.092	0.0411569	438.106		207	213.149	0.0208524	300.031		207	211.132	0.0269387	318.136		207	214.909	0.0973611	803.535		207	234.158	0.044861	390.775		207	199.169	0.150886	2737.08		21	96.9595	1.3347	27706.4		125	392.027	0.189236
		208	215.904	0.0583124	533.061		208	225.984	0.18372	1998.6		208	227.128	0.0332538	402.691		208	213.185	0.132931	1791.91		208	212.074	0.230804	2737.5		208	215.092	0.0386831	487.338		208	236.104	0.0898094	783.6		208	199.968	0.128734	2236.73		22	98.9553	0.0697518	1282.85
		209	216.069	0.0550016	625.076		209	227.092	0.055539	636.677		209	227.201	0.413054	4470.8		209	213.905	0.173892	2273.43		209	212.099	0.0839853	990.282		209	215.904	0.0564665	578.969		209	238.268	0.201224	903.354		209	200.173	0.0231589	382.988		23	99.0059	0.0921639	1896.65			Mass/Charge (Da)	% Area
		210	216.908	0.0730699	593.591		210	227.128	0.0412591	545.308		210	228.204	0.0646496	689.924		210	214.908	0.196914	1919.95		210	213.076	0.0594584	658.879		210	216.069	0.0348784	330.492		210	239.016	15.3072	139033		210	201.076	0.0382286	752.773		24	99.0446	0.0596369	1286.46		1	59.0144	0.279251
		211	217.107	0.0339388	390.242		211	227.201	0.395878	4770.49		211	229.108	0.0304486	362.206		211	215.091	0.0366034	534.169		211	213.111	0.0340528	342.182		211	216.907	0.0994904	922.563		211	239.129	0.21004	1934.02		211	201.112	0.0396253	702.788		25	101.06	0.0969389	2012.59		2	59.9863	1.23259
		212	217.986	0.0794077	441.33		212	228.204	0.0630609	804.772		212	229.144	0.0310158	378.97		212	215.904	0.110445	1267.02		212	213.149	0.04071	504.106		212	217.107	0.0215399	287.523		212	239.961	0.0805758	663.191		212	202.053	0.0419395	730.173		26	104.035	0.0521396	1064.71		3	60.9938	0.812964
		213	219.175	0.153772	1703.83		213	229.107	0.0373643	512.886		213	233.154	0.228113	2490.73		213	216.069	0.0259169	301.142		213	213.185	0.165616	1868.8		213	218.902	0.0320571	317.446		213	240.018	1.45607	12087.2		213	203.092	0.0163576	301.576		27	115.039	0.0850919	1665.05		4	61.9891	0.789906
		214	220.146	0.584417	5944.79		214	229.144	0.0328178	436.692		214	234.158	0.0411314	410.745		214	216.907	0.166663	1572.33		214	213.905	0.256924	2839.42		214	219.175	0.125705	1491.97		214	240.132	0.0362108	295.166		214	205.159	0.053482	905.915		28	115.076	0.408217	7912.03		5	68.9961	0.0328261
		215	221.15	0.101786	976.755		215	233.154	0.187878	2310.52		215	236.104	0.151967	1500.42		215	217.011	0.0581533	629.978		215	213.985	0.0347125	334.888		215	220.146	0.418311	4764.78		215	241.013	1.82705	12871.6		215	207.044	0.0572284	847.615		29	116.079	0.0332396	610.621		6	75.0091	1.59652
		216	223.028	0.0412553	340.273		216	234.158	0.0353786	404.569		216	238.268	0.139241	744.776		216	218.902	0.0620624	665.123		216	214.911	0.243156	2093.17		216	221.152	0.119212	1245.45		216	241.108	0.0313612	300.308		216	208.01	0.332677	5276.18		30	117.018	0.123229	2432.03		7	76.0122	0.0427375
		217	225.112	0.0310144	358.818		217	236.105	0.113318	1298.59		217	239.016	10.6639	116202		217	219.175	0.0837146	1098.93		217	215.092	0.0571222	639.015		217	223.038	0.190515	1943.98		217	241.144	0.0371091	318.985		217	209.013	0.0350817	502.227		31	119.639	0.26874	2654.14		8	76.9882	0.109136
		218	225.154	0.0444395	302.348		218	238.268	0.17254	993.92		218	239.129	0.170385	1902.45		218	220.146	0.347623	4189.42		218	215.128	0.0285857	357.864		218	225.185	0.0257121	315.831		218	241.217	0.29238	2403.35		218	210.006	0.0458091	627.348		32	120.012	18.291	360154		9	79.9573	0.0408309
		219	225.985	0.123394	1097.65		219	239.016	13.2612	159481		219	239.961	0.10741	1104.33		219	221.151	0.0746135	881.585		219	215.903	0.15905	1553.69		219	225.984	0.12287	1314.7		219	242.015	0.151775	963.015		219	211.097	0.0340859	581.318		33	121.014	1.00761	14215		10	80.9651	0.0348544
		220	227.092	0.15468	1623.61		220	239.129	0.173581	2090.65		220	240.018	1.03118	10373.5		220	223.038	0.218808	2338.98		220	216.069	0.0687606	674.818		220	227.092	0.0413983	436.575		220	242.176	0.0677013	604.369		220	212.074	0.205629	3124.33		34	121.991	0.0571158	1320.12		11	87.0085	0.0624236
		221	227.128	0.079355	870.455		221	239.961	0.0638261	692.12		221	240.132	0.0335972	330.667		221	225.984	0.129796	1470.13		221	216.908	0.161423	1289.09		221	227.128	0.0244281	306.434		221	242.22	0.0551752	456.523		221	213.076	0.0495595	788.848		35	122.007	1.05912	16910.2		12	87.0449	0.0387496
		222	227.201	0.50031	5196.77		222	240.018	1.21917	13334.4		222	241.012	1.47095	10940.2		222	227.092	0.0775675	908.114		222	217.107	0.0277491	312.818		222	227.201	0.402389	4565.5		222	243.015	0.0834372	392.862		222	213.112	0.0237566	413.697		36	122.906	0.0564326	1028.55		13	88.0403	0.355032
		223	228.16	0.0596758	634.424		223	240.132	0.0312339	332.015		223	241.108	0.0283571	381.5		223	227.128	0.0235644	307.477		223	217.985	0.0523307	310.715		223	228.205	0.0642519	712.831		223	243.123	0.0278503	283.415		223	213.185	0.108153	1746.41		37	122.975	0.0989738	1759.01		14	89.0242	0.428424
		224	228.205	0.0803623	830.455		224	241.013	1.71338	15762		224	241.144	0.0254698	287		224	227.201	0.326531	3978.68		224	218.902	0.0478025	442.515		224	229.108	0.0259038	333.215		224	243.16	0.0470902	337.969		224	213.906	0.0801414	1233.35		38	123.011	0.0407732	719.455		15	89.0408	0.086273
		225	229.108	0.060699	695.364		225	241.108	0.0429992	505.462		225	241.217	0.212721	2131.85		225	228.16	0.0461778	589.662		225	219.174	0.100461	1131.59		225	233.154	0.187345	2070.11		225	245.103	0.0350449	320.206		225	214.144	0.0269761	427.182		39	127.039	0.0427068	725.985		16	91.0218	0.12628
		226	229.144	0.0824413	875.788		226	241.144	0.0289224	333.631		226	242.015	0.116943	879.106		226	228.205	0.051786	661.2		226	220.146	0.397428	4111.4		226	234.158	0.0353256	375.708		226	250.146	0.074494	517.071		226	214.909	0.0890153	1074.15		40	127.075	0.0349222	665.636		17	91.0397	0.114301
		227	231.087	0.0314463	338.227		227	241.217	0.21863	2488.83		227	242.176	0.110683	1188.8		227	229.107	0.0238273	337.154		227	221.15	0.0763562	757.339		227	236.105	0.0801102	871.446		227	253.144	0.0593368	481.615		227	215.092	0.0438263	747.985		41	127.88	0.152845	2181.62		18	93.0343	0.08188
		228	233.154	0.250794	2411.33		228	242.016	0.141814	1242.09		228	242.22	0.0414327	430.439		228	229.144	0.0453119	560.246		228	223.037	0.100524	766.991		228	238.268	0.170164	956.354		228	253.217	0.121093	1003.39		228	215.904	0.0509806	807.788		42	129.018	0.0404691	654.894		19	94.9802	0.148874
		229	234.158	0.0427189	407.709		229	242.176	0.101665	1239.52		229	243.02	0.0742284	368.503		229	233.154	0.196198	2362.22		229	225.984	0.133928	1265.2		229	239.016	13.1367	150147		229	255.233	1.25473	10221.3		229	216.07	0.0236229	387.515		43	129.055	0.165753	2939.63		20	96.9598	2.08364
		230	235.169	0.0563079	480.727		230	242.22	0.0383833	440.708		230	243.124	0.0272518	316.715		230	234.038	0.0297791	333.622		230	227.092	0.120278	1226.25		230	239.129	0.124724	1431.17		230	256.236	0.222075	1830.6		230	216.907	0.0720381	896.206		44	129.091	0.191213	3282.27		21	98.9555	0.119399
		231	238.268	0.110522	679.924		231	243.018	0.0835274	433.24		231	243.16	0.0572657	458.379		231	234.158	0.0302294	355.163		231	227.128	0.0537206	643		231	239.201	0.0243257	289.138		231	256.948	0.0871619	743.28		231	217.107	0.020373	350.167		45	129.878	0.0863303	1136.07		22	99.0061	0.0990611
		232	239.016	8.4387	83990.9		232	243.123	0.0371048	444.154		232	245.103	0.0299231	322.894		232	235.169	0.0425951	430.662		232	227.201	0.442542	4721.92		232	239.961	0.0810515	918.714		232	258.946	0.0491569	395.831		232	218.901	0.024738	320.682		46	131.034	0.0533397	865.121		23	101.06	0.0918329
		233	239.129	0.259697	2695.58		233	243.16	0.063037	426.354		233	250.146	0.0749531	583.439		233	236.023	0.0579574	654.175		233	228.204	0.0702724	720.773		233	240.019	1.25405	12848.5		233	260.998	0.499201	3925.75		233	219.175	0.0951304	1469.86		47	131.07	0.0387275	598.288		24	104.035	0.0999258
		234	239.962	0.154806	1513.45		234	245.103	0.0357559	431.545		234	253.144	0.0437392	447.333		234	236.103	0.0296473	294		234	229.107	0.0435158	471.667		234	240.132	0.0306861	276.8		234	261.938	0.0423434	329.988		234	220.146	0.368364	5486.64		48	132.011	0.207281	3329.26		25	115.039	0.0881361
		235	240.019	0.757028	7283.47		235	250.146	0.0624782	591.843		235	253.217	0.0962369	972.667		235	238.268	0.141817	908.123		235	229.144	0.0457775	526.727		235	241.013	1.41688	13741.1		235	262.001	0.0489262	361.923		235	221.152	0.128313	1795.36		49	140.916	0.112316	1785.89		26	115.076	0.415839
		236	240.132	0.0402425	413.152		236	253.144	0.0503413	555.785		236	255.029	0.108151	1001.45		236	239.016	10.7904	129753		236	231.087	0.0276092	289.682		236	241.108	0.0218232	287.369		236	263.014	0.482968	3482.29		236	223.034	0.0495828	437.091		50	140.985	0.0436794	670.121		27	117.019	0.130495
		237	241.019	1.6537	9372.77		237	253.217	0.062242	672.769		237	255.124	0.0286683	305.015		237	239.129	0.152091	1878.76		237	233.154	0.203787	2036.7		237	241.217	0.256011	2657.48		237	264.017	0.0506726	314.498		237	225.984	0.273122	4104.27		51	141.091	0.0432621	683.515		28	119.64	0.125812
		238	241.108	0.044501	436.697		238	255.123	0.0381975	468.154		238	255.233	0.750213	7471.3		238	239.961	0.0666024	739.738		238	234.158	0.0361456	334.409		238	242.015	0.116444	1103.47		238	265.011	0.0595473	365.169		238	226.986	0.0242039	326.191		52	141.993	0.11908	1799.38		29	120.012	8.79764
		239	241.144	0.147461	1515.77		239	255.233	0.750982	8264.68		239	256.236	0.132724	1378.62		239	240.019	1.00292	11059.3		239	235.169	0.0416306	407.321		239	242.176	0.0526932	591.385		239	265.148	0.0881755	637.145		239	227.092	0.0352587	516.958		53	143.07	0.0658824	1086.15		30	121.014	0.601555
		240	241.217	0.31598	3238.09		240	256.236	0.136295	1463.39		240	256.948	0.0567921	543.564		240	240.132	0.0287883	358.637		240	238.268	0.194871	1025.48		240	242.22	0.0467177	485.415		240	269.248	0.116406	936.677		240	227.128	0.0226586	408.242		54	143.107	0.624322	10146.1		31	121.991	0.0339812
		241	242.025	0.142528	671.224		241	256.948	0.0573482	607.108		241	257.139	0.0290453	306.955		241	241.012	1.18384	12742.9		241	239.016	15.0965	161597		241	243.011	0.052982	409.2		241	271.006	0.262476	1691.09		241	227.201	0.299361	4542.92		55	144.11	0.0570535	891.318		32	122.008	0.507455
		242	242.176	0.16065	1597.52		242	257.103	0.0305824	356.431		242	260.998	0.287214	2739.14		242	241.144	0.0248392	278.769		242	239.129	0.197137	2216.44		242	243.123	0.0230692	268.923		242	281.249	0.129283	956.262		242	227.981	0.029813	419.879		56	145.05	0.0728963	1160.94		33	122.906	0.0596349
		243	242.22	0.0583379	574.333		243	257.139	0.030351	361.44		243	261.937	0.0380978	370.394		243	241.217	0.246823	2804.3		243	239.961	0.102584	963.845		243	245.103	0.0266197	301.708		243	283.265	0.637091	4687.62		243	228.16	0.0944687	1519.42		57	146.027	0.322553	4807.65		34	122.975	0.231511
		244	243.027	0.108244	714.291		244	258.946	0.0308592	343.077		244	263.014	0.4052	3568.04		244	242.015	0.0946547	975.889		244	240.018	1.39998	13753.7		244	249.97	0.0420933	422.431		244	284.268	0.126395	938.169		244	228.205	0.0477059	763.197		58	147.029	0.045878	638.712		35	127.88	0.18695
		245	243.123	0.0489564	508.773		245	259.119	0.0251331	304.462		245	264.016	0.0410943	325.364		245	242.176	0.120337	1487.05		245	240.132	0.0336624	347.43		245	250.146	0.0611602	597.286		245	293.064	0.102231	758.717		245	229.108	0.025594	478.333		59	147.971	0.0853978	1291.85		36	129.017	0.0498338
		246	243.16	0.111599	960.5		246	260.998	0.34703	3701.99		246	265.011	0.0523275	345.97		246	242.221	0.0433939	502.215		246	241.013	1.80974	14813.7		246	253.217	0.143916	1510.63		246	293.176	2.00118	14283.1		246	229.144	0.041311	495.103		60	148.006	0.125817	1717.59		37	129.055	0.148511
		247	243.196	0.0196675	274.864		247	262.001	0.0346681	346.431		247	265.148	0.0653275	553.485		247	243.01	0.0458848	359.492		247	241.108	0.0305727	353.858		247	255.029	0.0844322	822.923		247	293.944	0.143175	993.658		247	231.087	0.0204652	305.439		61	149.003	0.057684	657.439		38	129.091	0.175969
		248	245.103	0.0606622	642.409		248	263.014	0.395656	3942.34		248	265.965	0.0670384	609.5		248	243.16	0.0872875	744.692		248	241.144	0.0910562	1063.48		248	255.233	0.785186	8012.54		248	294.18	0.366769	2572.55		248	233.154	0.139052	2088.43		62	149.986	0.0643768	884.682		39	129.877	0.114311
		249	245.139	0.0305482	360.273		249	264.016	0.0391394	342.009		249	269.249	0.0666155	612.042		249	245.103	0.0293249	358.354		249	241.217	0.30985	2997.29		249	256.236	0.13856	1408.55		249	295.004	0.0705469	513.323		249	234.158	0.0252006	367.694		63	150.022	0.10972	1716.74		40	131.034	0.04488
		250	250.146	0.0771925	590.494		250	265.01	0.0558999	397.631		250	271.006	0.30493	2663.11		250	249.969	0.0327768	346.412		250	242.015	0.151618	1208.42		250	256.948	0.0336633	318.785		250	295.171	0.0963215	396.462		250	236.105	0.105067	1477.04		64	150.968	0.419108	6073.71		41	132.011	0.305606
		251	251.164	0.0410762	317.348		251	265.147	0.037254	366.585		251	281.249	0.084807	762.864		251	250.146	0.0629913	650.738		251	242.176	0.0505243	538.758		251	260.999	0.310827	3228.81		251	296.952	0.210538	1446.05		251	238.268	0.133699	989.788		65	151.469	0.0483945	655.288		42	133.013	0.0625296
		252	253.144	0.536142	4882.37		252	265.965	0.0446691	465.585		252	283.264	0.276179	2509.73		252	251.955	0.0429663	409.754		252	242.22	0.0562635	551.891		252	263.014	0.119855	868.4		252	297.004	0.0536176	422.815		252	239.016	10.3984	155704		66	151.967	0.222325	3565.57		43	140.916	0.113252
		253	253.217	0.0583838	558.152		253	269.14	0.0283112	305.554		253	284.268	0.0567313	560.636		253	253.144	0.0583768	721.492		253	243.014	0.0800422	461.952		253	265.965	0.152914	1491.45		253	297.048	0.0579289	409.935		253	239.129	0.120334	1815.39		67	151.984	0.106194	2503.53		44	140.985	0.114907
		254	254.147	0.0888689	810.636		254	269.248	0.0707454	715.738		254	287.947	0.0664629	566.815		254	253.217	0.098672	1072.14		254	243.123	0.0382661	413.221		254	267.233	0.031307	322.498		254	297.154	0.125412	623.4		254	239.962	0.0752612	1054.61		68	152.001	1.61887	23988.2		45	141.993	0.119555
		255	255.124	0.0738041	697.667		255	271.006	0.295657	2714.14		255	289.018	0.0398687	315.333		255	255.029	0.104292	1127.1		255	243.16	0.045574	464.306		255	269.249	0.0746316	746.077		255	298.948	0.104679	740.062		255	240.019	0.948079	13381.8		69	152.468	0.061023	815.985		46	143.07	0.0660372
		256	255.233	0.83596	7864.36		256	271.119	0.0355324	355.062		256	293.064	0.105083	930.455		256	255.233	1.38513	15060.8		256	245.103	0.0527744	523.742		256	271.005	0.20226	1292.21		256	301.946	0.220171	1601.51		256	240.132	0.0212576	312.788		70	152.966	0.181509	2533.35		47	143.107	0.585353
		257	256.236	0.15075	1376.02		257	271.952	0.0340107	354.631		257	293.176	2.95997	26114.6		257	256.236	0.239907	2720.88		257	250.145	0.0615501	495.955		257	271.952	0.0534935	544.538		257	302.946	0.524269	3497.51		257	241.012	1.29548	15759.2		71	153.004	0.0795375	1011.83		48	144.11	0.0526724
		258	256.948	0.0357767	320.273		258	273.015	0.0672621	368.215		258	293.944	0.123143	1011.05		258	256.948	0.0676961	755.969		258	251.954	0.0417328	343.197		258	281.249	0.0822051	822.231		258	303.946	0.167704	1147.06		258	241.108	0.0322571	478.942		72	153.998	0.1012	1166.16		49	145.05	0.066836
		259	257.102	0.0322805	340.167		259	273.135	0.0265588	288.015		259	294.18	0.549121	4864.29		259	258.946	0.0383626	393.877		259	253.144	0.354863	3414.02		259	283.265	0.346863	3341.27		259	304.943	0.338352	2303.3		259	241.217	0.163172	2266.17		73	155.001	0.384471	5718.68		50	146.027	0.524048
		260	257.139	0.0562453	573.742		260	281.249	0.0732486	701.446		260	295.005	0.0740671	634.258		260	260.999	0.264671	2902.32		260	253.217	0.0846638	787.364		260	284.268	0.0685793	636.262		260	305.944	0.0835032	554.062		260	242.016	0.102815	1155.19		74	157.05	0.0577101	834.712		51	147.029	0.056009
		261	260.998	0.509666	4640		261	283.264	0.29134	2875.54		261	295.182	0.0779217	683.197		261	263.014	0.0735041	577.951		261	254.027	0.035867	331.97		261	287.947	0.155095	1346.63		261	306.942	0.217831	1455.89		261	242.176	0.785247	11421.4		75	157.087	0.0630786	853.518		52	147.971	0.114772
		262	261.937	0.0948795	887.479		262	284.268	0.0597657	574.188		262	296.952	0.135482	1180.94		262	265.148	0.063106	577.723		262	254.148	0.0584405	563.758		262	293.064	0.0511957	471.855		262	309.172	0.366048	2394.02		262	242.22	0.0270814	427.227		76	157.122	3.20971	47053.2		53	148.006	0.177907
		263	262.001	0.0460503	435.364		263	287.947	0.0424028	404.138		263	297.005	0.0680752	562.455		263	265.965	0.286236	2989.8		263	255.029	0.0516195	415.182		263	293.176	1.6287	14975		263	310.175	0.0745255	491.046		263	243.014	0.0530041	475.652		77	158.126	0.325033	4810		54	148.969	0.0577733
		264	263.014	1.3363	11448.2		264	289.018	0.0426098	394.492		264	297.048	0.0604124	532.448		264	267.233	0.0299601	350.889		264	255.123	0.0466587	503.803		264	293.944	0.0689484	588.96		264	310.999	0.124649	796.831		264	243.087	0.0172795	281.348		78	159.065	0.0855776	1330.65		55	149.003	0.0670649
		265	264.016	0.13033	1110.8		265	293.064	0.106443	1045.02		265	297.155	0.0813217	457.394		265	267.961	0.0326704	314.862		265	255.233	1.06955	10511.8		265	294.18	0.306164	2731.32		265	311.17	0.277467	1756.09		265	243.124	0.0216958	435.621		79	160.006	0.0489361	673.179		56	149.985	0.0523877
		266	265.01	0.150982	1103.12		266	293.176	2.33862	22604.5		266	298.948	0.0646015	546.767		266	269.249	0.128422	1354.09		266	256.236	0.184959	1767.94		266	295.005	0.0446605	377.785		266	312.172	0.055202	350.723		266	243.178	0.18514	1763.33		80	160.043	0.316249	4431.86		57	150.968	0.903731
		267	265.148	0.059607	457.515		267	293.944	0.123402	1105.49		267	301.947	0.16932	1461.88		267	271.006	0.120213	1073.85		267	256.948	0.10112	975.242		267	295.182	0.042522	360.585		267	325.185	0.244242	1453.06		267	245.103	0.028041	395.803		81	165.04	0.0800269	1021.95		58	151.469	0.104667
		268	267.16	0.0421194	403.576		268	294.18	0.440337	4294.18		268	302.946	0.403266	3362.02		268	271.952	0.0295845	335.831		268	257.139	0.0400932	433.606		268	296.952	0.0507278	438.449		268	326.189	0.0518741	331.815		268	249.969	0.0392122	540.091		82	167.996	3.28153	44934.9		59	151.967	0.426295
		269	269.14	0.196143	1720.77		269	295.004	0.109075	1081.66		269	303.946	0.139771	1104.88		269	278.028	0.0339229	321.938		269	258.946	0.0541511	474.888		269	297.005	0.100133	841.428		269	336.986	0.391052	2338.86		269	250.146	0.0467646	535.915		83	168.999	0.166659	1931.77		60	151.984	0.0650396
		270	269.249	0.101347	885.082		270	295.182	0.063605	563.523		270	304.943	0.260032	2110.53		270	279.16	0.0349648	347.375		270	260.998	0.399776	3946.97		270	297.048	0.0582793	516.954		270	337.987	0.0412293	298.471		270	253.144	0.0415888	669.252		84	169.086	0.0493367	701.915		61	152.001	2.23187
		271	270.143	0.0337499	328.455		271	296.952	0.0616314	549.058		271	305.944	0.0635053	543.394		271	281.249	0.143204	1419.41		271	261.937	0.0357117	345.973		271	297.154	0.134429	1089.51		271	338.983	0.0694929	409.892		271	253.217	0.0473066	650.424		85	169.993	0.183243	2037.53		62	152.467	0.128651
		272	271.006	0.373325	3136.65		272	297.004	0.108351	1035.2		272	306.942	0.165767	1407.23		272	283.265	0.985653	10082.9		272	262.001	0.0420302	389.667		272	301.947	0.0586838	534.985		272	339.201	0.0954446	530.938		272	255.029	0.0394684	467.167		86	171.065	0.130982	1803.76		63	152.966	0.390398
		273	271.131	0.0728295	328.894		273	297.048	0.0554742	531.185		273	309.172	0.326128	2573.39		273	284.268	0.194344	2038.75		273	263.014	0.377968	3202.93		273	302.947	0.367944	3244.31		273	358.969	0.171509	840.077		273	255.124	0.0225951	330.909		87	171.102	0.142873	1968.7		64	153.004	0.103449
		274	271.227	0.0423758	372.773		274	297.154	0.0887374	542.151		274	310.175	0.0665292	514.106		274	287.947	0.212178	2000.25		274	265.01	0.0464847	323.036		274	303.947	0.0737425	565.985		274	382.02	0.10302	629.295		274	255.233	0.615248	8372.27		88	171.138	0.47225	6277.36		65	153.998	0.145875
		275	272.009	0.0321863	297.818		275	301.947	0.176081	1593.69		275	311	0.167047	1296.49		275	293.064	0.0359631	377.862		275	265.148	0.0932171	795.988		275	304.943	0.248491	2085.52		275	392.028	0.19937	1131.43		275	256.236	0.110124	1628.79		89	172.141	0.0563121	796.736		66	155.001	0.916042
		276	273.012	0.0732729	314.136		276	302.946	0.390184	3570.32		276	311.17	0.171267	1250.11		276	293.176	0.504747	4895.29		276	267.16	0.0316106	294.242		276	305.945	0.0546034	431.662							276	256.948	0.0306715	410.1		90	173.081	0.0557277	799.333		67	157.086	0.0541367
		277	273.134	0.0485233	442.015		277	303.945	0.136952	1201.23		277	325.185	0.148139	1105.15		277	293.944	0.106991	972.862		277	269.139	0.132492	1189.8		277	306.942	0.155488	1383.13			Mass/Charge (Da)	% Area	Height		277	257.103	0.0240832	364.348		91	173.117	0.0715746	1053.3		68	157.122	3.20031
		278	279.16	0.0802447	686.136		278	304.944	0.256657	2273.86		278	336.986	0.56307	3769.21		278	294.18	0.098645	941.523		278	269.249	0.122052	1112.99		278	309.172	0.227911	1916.4		1	59.0135	0.270216	5515.19		278	257.139	0.0190065	282.918		92	174.058	0.0675582	900.288		69	158.126	0.322837
		279	281.249	0.0578416	465.055		279	305.944	0.0656606	574.108		279	337.988	0.0571392	404.2		279	295.155	0.14021	1268.74		279	270.023	0.0387382	322.742		279	310.175	0.0485443	393.357		2	59.8021	0.0402099	768.695		279	259.119	0.0178192	274.106		93	176.038	0.105998	1309.35		70	159.065	0.0681156
		280	283.265	0.317538	2723.76		280	306.942	0.161648	1389.38		280	338.983	0.0893252	575.152		280	296.162	0.0679808	662.215		280	271.006	0.26642	2140.85		280	311	0.108624	909.677		3	59.9853	2.2116	45536.5		280	260.998	0.150047	2066.36		94	181.933	0.0616547	834.927		71	160.006	0.0942193
		281	284.268	0.0626331	556.239		281	309.172	0.492639	4341.78		281	339.201	0.0645425	438.5		281	296.952	0.149877	1426.34		281	273.134	0.0386045	381		281	311.17	0.296162	2455.37		4	60.9928	0.890084	16686		281	263.014	0.123687	1480.98		95	182.012	0.107336	1324.14		72	160.043	0.366863
		282	284.997	0.0396732	322.121		282	310.175	0.0993725	858.083		282	342.99	0.0569609	442.673		282	297.007	0.0901965	760.815		282	279.16	0.0467068	367.173		282	312.173	0.0581792	481.655		5	61.9881	0.887961	17910.8		282	265.147	0.0291087	312.455		96	183.991	0.0545823	633.688		73	161.044	0.0592105
		283	285.134	0.0405144	325.909		283	311	0.160597	1398.43		283	358.972	0.207804	999.591		283	297.047	0.0489366	480.437		283	281.249	0.110151	982.439		283	321.008	0.0400226	321.997		6	63.944	0.0132717	303.342		283	265.965	0.099995	1332.85		97	185.081	0.118329	1441.3		74	162.022	0.0714308
		284	293.064	0.152964	1264.29		284	311.17	0.17411	1330.14		284	382.02	0.0713016	537.485		284	297.163	0.232727	1212.72		284	283.265	0.47586	4247.14		284	325.185	0.243221	1877.18		7	63.9619	0.0177553	350.015		284	269.249	0.0526733	728.139		98	185.154	0.107323	1288.83		75	165.04	0.0717109
		285	293.176	0.142766	1130.89		285	321.008	0.0310382	303.662		285	392.028	0.207352	1401.71		285	298.948	0.0759456	703.748		285	284.268	0.0959167	893.206		285	326.189	0.0535673	457.308		8	68.9951	0.0405095	815.046		285	271.006	0.262862	2939.67		99	187.096	0.071159	934.848		76	167.996	6.1138
		286	293.944	0.344363	2659.32		286	325.185	0.125943	940.031							286	301.947	0.105948	928.385		286	287.947	0.0407589	356.015		286	336.986	0.990317	6996.93		9	73.0288	0.027332	551.2		286	271.12	0.0274412	350.455		100	190.017	0.0539032	698.467		77	168.999	0.305906
		287	294.948	0.0520776	400.718		287	336.986	0.479857	3394.26			Mass/Charge (Da)	% Area	Height		287	302.946	0.735051	6947.88		287	293.064	0.111262	1005.74		287	337.988	0.0988004	678.323		10	74.0063	0.0172774	352.883		287	271.952	0.0435642	550.894		101	191.019	0.143833	1801.22		78	169.086	0.0692903
		288	295.005	0.155996	1357.47		288	337.989	0.0482799	349.468		1	59.0136	0.230806	5966.16		288	303.947	0.134546	1100.57		288	293.177	0.293541	2412.69		288	338.983	0.153216	1062.74		11	74.778	0.025222	382.662		288	281.249	0.047323	609.588		102	193.028	0.113672	1195.49		79	169.993	0.351287
		289	295.156	0.521205	4252.17		289	338.983	0.0752002	541.548		2	59.8021	0.0316072	683.985		289	304.943	0.48448	4524.45		289	293.944	0.132372	1107.59		289	339.201	0.0754582	561.154		12	74.9909	0.0174724	322.431		289	283.265	0.22953	2905.78		103	199.097	0.0588194	679.227		80	171.065	0.109928
		290	295.941	0.0424014	311.667		290	339.2	0.0504783	349.708		3	59.9853	1.81499	47572.8		290	305.945	0.110579	1000.45		290	294.18	0.0527768	455.621		290	342.99	0.0747942	560.748		13	75.0082	1.78106	36079.3		290	284.268	0.0466213	636.494		104	199.169	0.221525	2458.62		81	171.102	0.126319
		291	296.159	0.108434	872.012		291	342.99	0.0850715	728		4	60.9927	0.813918	19943.5		291	306.942	0.317893	2903.42		291	295.004	0.0513304	434.252		291	358.973	0.325991	1613.06		14	76.0113	0.0478504	943.492		291	287.947	0.103982	1207.37		105	199.968	0.0545125	702.876		82	171.138	0.432324
		292	296.952	0.115491	919.924		292	358.974	0.182929	896.209		5	61.9881	0.237467	5717.48		292	307.944	0.0382821	349.188		292	295.156	0.371378	3007.62		292	380.951	0.0592719	307.862		15	76.9691	0.0211265	471.757		292	289.018	0.0353694	424.136		106	201.112	0.0682563	813.212		83	173.081	0.0553993
		293	297.004	0.0634215	534.652		293	360.037	0.042546	304.523		6	63.9619	0.0143268	333.455		293	308.94	0.0390788	374.086		293	296.16	0.0868803	696.045		293	392.029	0.244017	1678.4		16	76.9872	0.144178	3040.83		293	293.064	0.0632816	723.894		107	202.053	0.146496	1685.92		84	173.117	0.0806519
		294	297.048	0.0613872	518.852		294	382.02	0.0828642	628.015		7	64.9696	0.0168295	429.591		294	309.172	0.26377	2391.26		294	296.952	0.239917	2006.67		294	395.028	0.046087	345.323		17	78.9581	0.0184951	358.628		294	293.177	2.18298	26324.9		108	205.159	0.0823921	946.591		85	174.058	0.170247
		295	297.169	0.241608	1318.72		295	392.028	0.421288	3103.03		8	68.995	0.0483002	1215.21		295	310.175	0.0574958	542.569		295	297.005	0.0455835	399.879							18	79.9564	0.0450818	942.492		295	293.944	0.0903626	1051.64		109	208.01	0.204167	2193.77		86	176.038	0.0870996
		296	298.131	0.0910703	683.015		296	393.031	0.0567559	421.046		9	72.9923	0.0222506	535.667		296	311	0.0986683	896.348		296	297.048	0.0463413	380.9			Mass/Charge (Da)	% Area	Height		19	80.9642	0.0366708	756.723		296	294.18	0.4125	5042.22		110	211.097	0.0972586	1127.47		87	177.999	0.110097
		297	298.948	0.0537066	429.167		297	394.025	0.069964	479.394		10	73.0287	0.025478	685.409		297	311.169	0.338764	2791.49		297	297.166	0.207805	991.758		1	59.0135	0.216362	5656.03		20	85.0282	0.0246148	465.923		297	295.005	0.0561393	660.318		111	212.074	0.331396	3329.68		88	181.933	0.120438
		298	301.947	0.153289	1217.99		298	395.028	0.039115	313.846		11	74.7778	0.0265972	507.752		298	312.172	0.0665177	523.815		298	298.131	0.0886422	420.924		2	59.802	0.0276994	633.077		21	86.0238	0.0251456	445.572		298	295.182	0.0579054	661.545		112	213.076	0.0661369	671.97		89	182.012	0.12354
		299	302.946	0.506819	3986.02							12	74.991	0.0167245	391.939		299	313.167	0.0697962	587.434		299	298.948	0.118441	1004.73		3	59.9852	1.54318	40881.8		22	87.0077	0.0693002	1179.24		299	296.953	0.0758086	906.358		113	213.185	0.121013	1353.42		90	183.931	0.0645902
		300	303.946	0.132997	988.242			Mass/Charge (Da)	% Area	Height		13	75.0081	1.79565	46800.2		300	321.008	0.0452367	400.357		300	301.947	0.261567	2165.67		4	60.8067	0.014316	317.554		23	87.044	0.0420554	870.24		300	297.005	0.102931	1190.84		114	213.905	0.216802	2305.18		91	185.081	0.112164
		301	304.943	0.323454	2510.67		1	59.0136	0.294798	8040.66		14	76.0114	0.0498786	1230.9		301	325.185	0.291147	2378.82		301	302.946	0.780409	6173.88		5	60.9927	0.918447	22645.1		24	88.0394	0.312565	5853.17		301	297.048	0.0383795	471.985		115	214.91	0.302319	2372.97		92	185.154	0.10373
		302	305.945	0.0770917	588.667		2	59.802	0.0261292	589.877		15	76.9691	0.0124502	343.845		302	325.974	0.0366808	359.277		302	303.946	0.220923	1717.31		6	61.7986	0.0464124	1056.19		25	88.9869	0.0197163	386.123		302	297.154	0.0739232	592.924		116	215.904	0.145829	1398.5		93	187.096	0.0670283
		303	306.942	0.209325	1677.32		3	59.9852	1.56817	42205.2		16	76.9872	0.139443	3505.47		303	326.188	0.0655999	533.852		303	304.943	0.504425	4018.05		7	61.9716	0.0166748	358.637		26	89.0234	0.389874	7948.42		303	298.948	0.0360195	447.245		117	216.069	0.0863408	810.197		94	191.019	0.634882
		304	309.171	0.236143	1763		4	60.9927	0.775889	19761.8		17	77.012	0.0147634	339.182		304	336.988	1.06155	6783.97		304	305.944	0.120536	929.045		8	61.9882	2.83919	76433.8		27	89.0396	0.0767775	1187.1		304	301.947	0.0702056	874.182		118	216.906	0.186106	1288.52		95	192.028	0.0946145
		305	310.175	0.0516409	355.848		5	61.9881	0.746998	19718.7		18	79.9564	0.0624261	1567.8		305	337.99	0.111229	700.231		305	306.942	0.322302	2552.35		9	62.9887	0.0221414	341.526		28	91.021	0.123968	2504.2		305	302.947	0.330855	3802.71		119	218.901	0.0752001	633.273		96	193.028	0.105424
		306	311	0.168674	1217.84		6	63.9619	0.0115531	342.006		19	80.9642	0.104853	2716.66		306	338.984	0.165412	1066.23		306	309.172	0.219852	1698.46		10	63.962	0.0129615	335.046		29	91.0388	0.113424	2121.37		306	303.946	0.0626014	742.57		120	219.175	0.138089	1470.58		97	198.928	0.0691784
		307	311.166	0.200039	978.182		7	68.9951	0.0519301	1329.15		20	85.0283	0.0204509	487.203		307	339.201	0.109248	1020.06		307	310.175	0.0470159	342.73		11	63.992	0.0226521	588.243		30	93.0334	0.0963763	1659.26		307	304.944	0.214969	2583.08		121	220.146	0.630085	6353.29		98	199.169	0.192024
		308	313.166	0.0760116	641.794		8	71.013	0.015004	393.434		21	86.0238	0.044039	1046.56		308	341.162	0.0768441	745.985		308	311	0.103295	790.182		12	68.995	0.0399457	1071.2		31	94.9794	0.161941	2902.14		308	305.945	0.048423	562.485		122	221.152	0.189927	1813.61		99	201.112	0.0571982
		309	323.153	0.068389	393.455		9	73.0287	0.0340004	932.862		22	87.0077	0.0443316	999.921		309	342.99	0.055889	425.677		309	311.169	0.252201	1631.04		13	71.013	0.035001	838.431		32	96.6597	0.0364307	379.785		309	306.942	0.143504	1679.15		123	225.984	0.124669	1194.23		100	202.053	0.0759849
		310	325.181	0.144324	686.588		10	74.0062	0.0137558	393.938		23	87.0441	0.0370033	950		310	350.932	0.0408553	332.415		310	312.172	0.0495818	331.212		14	72.9936	0.0322712	601.391		33	96.959	2.33343	42143		310	309.172	0.293628	3250.03		124	227.092	0.0577835	575.576		101	205.159	0.0669278
		311	332.118	0.0859272	562.742		11	74.7778	0.0306335	650.492		24	88.0394	0.377671	9001.06		311	352.998	0.0462984	443		311	313.167	0.0812579	583.167		15	73.0287	0.0223102	608.397		34	97.9588	0.0232737	345.215		311	310.175	0.0604615	617.055		125	227.201	0.365659	3811.29		102	208.01	0.254362
		312	332.982	0.0439086	305.685		12	74.9909	0.0221039	551.477		25	88.9869	0.0152054	364.452		312	358.978	0.37537	1881.63		312	325.184	0.212566	1391.52		16	74.0062	0.0135357	376.612		35	98.9547	0.129571	2089.39		312	311	0.134756	1448.82		126	228.204	0.0596226	621.379		103	211.097	0.0711263
		313	336.986	0.233938	1594.03		13	75.0081	2.06382	57610.4		26	89.0233	0.279474	6999.97		313	391.034	0.0454286	327.354		313	336.985	0.571849	4031.55		17	74.7777	0.0281178	590.985		36	99.0052	0.117355	2189.82		313	311.17	0.11907	1343.74		127	233.154	0.233147	2281.38		104	212.074	0.257027
		314	341.162	0.0739117	508.158		14	76.0113	0.0545057	1395.29		27	89.0401	0.0600016	1257.15		314	392.029	0.12524	833.631		314	337.987	0.0613787	414.076		18	74.991	0.0183814	397.397		37	99.0439	0.0357023	697.892		314	321.008	0.0377739	373.142		128	236.104	0.139667	1247.62		105	213.185	0.130597
		315	358.968	0.13871	754.852		15	76.9692	0.0125991	360.908		28	91.021	0.117261	2895.88		315	395.027	0.0495673	404.123		315	338.983	0.100587	689.712		19	75.0081	1.8464	48380.4		38	101.023	0.0313584	571.865		315	325.185	0.0887247	893.333		129	238.267	0.17172	886.591		106	213.905	0.3677
		316	359.172	0.0449073	328.603		16	76.9871	0.0933763	2583.15		29	91.0388	0.0970817	2309.39							316	339.2	0.0794518	559.852		20	75.9613	0.0201464	539.68		39	101.06	0.0991028	1847.22		316	336.987	0.851934	7626.52		130	239.016	13.5311	136933		107	214.908	0.504409
		317	360.037	0.0478289	357.152		17	77.012	0.0174736	444.677		30	93.0334	0.0917709	1964.58			Mass/Charge (Da)	% Area	Height		317	341.162	0.040015	333.394		21	76.0112	0.0494897	1333.19		40	103.039	0.0194472	395.763		317	337.988	0.0872998	785.348		131	239.129	0.215169	2075.87		108	215.904	0.240057
		318	374.165	0.0441727	298.303		18	79.9564	0.0509717	1311.74		31	94.9795	0.135025	3212.48		1	59.0136	0.139092	4110.46		318	358.968	0.206309	1225.47		22	76.969	0.021122	593.449		41	104.034	0.0575432	1056.57		318	338.984	0.136904	1183.69		132	240.018	1.25717	11431.2		109	216.905	0.319811
		319	380.948	0.064472	370.561		19	80.9641	0.0347766	953.862		32	96.6594	0.0542801	739.255		2	59.8022	0.0179132	464.745		319	380.947	0.0600787	359.227		23	76.9871	0.100686	2759.46		42	108.995	0.0388775	570.769		319	339.201	0.0355332	357.576		133	241.012	2.11213	13449.6		110	218.901	0.151071
		320	382.02	0.154975	994.303		20	85.0282	0.0213631	516.351		33	96.959	3.65165	83198.8		3	59.9852	1.10112	31989.7		320	382.02	0.0815517	546.242		24	77.0118	0.0141978	388.92		43	111.007	0.0392406	632.185		320	342.99	0.0779289	812.273		134	241.217	0.188271	1786.32		111	219.174	0.104549
		321	392.028	0.14241	858.521		21	86.0236	0.0219763	559.662		34	97.0646	0.014618	313.742		4	60.9928	0.630608	16978.4		321	391.034	0.0623779	325.303		25	79.9563	0.0735356	1944.07		44	113.059	0.0190732	323.089		321	358.022	0.0502114	450.624		135	242.019	0.174546	1029.35		112	220.146	0.443017
							22	87.0078	0.0490958	1190.37		35	97.9587	0.0365169	746.182		5	61.9881	0.230852	6203.82		322	392.028	0.193977	1299.69		26	80.9641	0.0513742	1284.68		45	115.039	0.0902322	1536.77		322	358.976	0.248972	1468		136	242.176	0.0561796	561.652		113	221.151	0.13027
			Mass/Charge (Da)	% Area	Height		23	87.044	0.0451295	1142.46		36	98.0233	0.0138048	309.667		6	63.9618	0.0108344	332.56							27	85.0278	0.0221091	535.046		46	115.075	0.420714	6881.18		323	392.029	0.314545	2858.45		137	243.023	0.111901	596.879		114	225.984	0.135125
		1	59.0137	0.273894	6563.26		24	88.0393	0.575751	14868.9		37	98.9548	0.203085	4168.55		7	64.9699	0.0211289	528.815			Mass/Charge (Da)	% Area	Height		28	86.0236	0.064991	1606.54		47	116.016	0.02507	458.923		324	393.03	0.0456067	425.758		138	253.144	0.0660419	658.955		115	227.201	0.428803
		2	59.8022	0.0272026	587.292		25	88.987	0.0127811	327.046		38	99.0051	0.130476	2979.76		8	68.9953	0.0294792	802.843		1	59.0135	0.241606	6099.86		29	87.0083	0.0948008	1530.58		48	116.078	0.0334665	474.914		325	394.025	0.0500058	505.47		139	253.217	0.0754828	744.421		116	233.154	0.189579
		3	59.9853	1.5863	38091.6		26	89.0233	0.350567	8866.17		39	99.0439	0.0515903	1197.23		9	72.9925	0.0366468	1037.84		2	59.802	0.0229077	470.464		30	87.0441	0.0334213	840.831		49	116.927	0.030314	473.292		326	395.028	0.0514696	447.758		140	255.233	0.718411	6569.89		117	236.102	0.115011
		4	60.9928	0.776298	17301.4		27	89.0405	0.0526235	1123.43		40	101.023	0.0252151	629.739		10	73.0289	0.0170293	474.954		3	59.9852	1.29556	33140.8		31	88.0393	0.460018	11417.7		50	117.018	0.145386	2271.87							141	256.236	0.126955	1148.14		118	238.267	0.225115
		5	61.988	0.75614	17561.5		28	90.0267	0.013149	351.846		41	101.059	0.0878009	2097.45		11	74.0063	0.00851581	300.185		4	60.9927	0.687689	16073.2		32	89.0232	0.287815	7728.04		51	117.054	0.0262819	434.892			Mass/Charge (Da)	% Area	Height		142	256.948	0.0857016	751.561		119	239.016	17.0098
		6	68.9951	0.0364247	859.554		29	91.021	0.156568	4207.42		42	102.018	0.0228119	489.803		12	74.7777	0.0181586	401.846		5	61.7988	0.0224343	477.773		33	89.0403	0.0510923	1064.17		52	117.995	0.0277272	472.332		1	59.0136	0.180348	6096.91		143	260.998	0.469493	4269.76		120	239.129	0.15224
		7	73.0289	0.0382062	958.308		30	91.0388	0.11219	2590.52		43	103.003	0.0160126	358.655		13	74.9911	0.0155357	398.298		6	61.971	0.0216378	503.061		34	90.0265	0.0108806	311.246		53	119.639	0.169695	1489.86		2	59.802	0.019863	579.167		144	263.014	0.746609	6410.01		121	240.018	1.63114
		8	74.7778	0.02875	529.123		31	93.0334	0.0915128	2192.07		44	103.039	0.0157158	354.894		14	75.0082	1.18545	34390.9		7	61.9881	1.50119	37496.2		35	91.0209	0.126812	3223.54		54	120.011	11.8765	200359		3	59.9852	1.11899	37682.7		145	264.016	0.0755816	615.47		122	241.012	1.94563
		9	74.9908	0.0245736	548.52		32	94.9795	0.120973	2901.19		45	104.034	0.0795907	1813.89		15	76.0115	0.0316057	895.542		8	63.9441	0.0131569	359.282		36	91.0388	0.111801	2772.01		55	121.013	0.577154	8154.16		4	60.9925	0.495989	15752.8		146	265.01	0.0845274	659.879		123	241.216	0.259101
		10	75.0082	2.01322	49468.3		33	96.6596	0.0355997	479.477		46	108.995	0.0260075	577.367		16	76.9692	0.0122399	354.462		9	63.9621	0.0156407	373.561		37	93.0333	0.0796629	1925.98		56	121.027	0.14298	2673.86		5	61.7989	0.0235116	688.288		147	265.147	0.0850067	696.47		124	242.015	0.156344
		11	76.0114	0.0551119	1315.11		34	96.9589	2.36772	57159.1		47	110.974	0.0253843	534.061		17	76.9873	0.0489054	1369.06		10	68.995	0.0293998	712.758		38	94.9793	0.174918	4240.23		57	121.99	0.044537	842.76		6	61.9708	0.00828844	310.924		148	271.006	0.355966	2969.28		125	242.175	0.0688034
		12	76.9692	0.0118477	307.723		35	97.0646	0.0154947	384.68		48	113.06	0.0188633	380.545		18	79.9566	0.0769126	2197.06		11	71.013	0.013622	311.061		39	96.6594	0.0771939	1135.32		58	122.007	0.679252	9304.7		7	61.9881	1.56834	54004.2		149	281.248	0.0799025	695.506		126	253.217	0.167064
		13	76.9873	0.0919806	2259.88		36	97.9588	0.0249559	519.277		49	115.039	0.0818964	1713.61		19	80.9643	0.13282	3743.82		12	72.9956	0.0235272	323.394		40	96.9589	5.3814	135086		59	122.905	0.0675806	1120.15		8	63.944	0.0114019	418.333		150	283.264	0.262155	2192.04		127	255.232	1.02992
		14	77.0122	0.0148335	383.458		37	98.9547	0.134	2800.95		50	115.075	0.385637	8031.27		20	85.0282	0.0191461	476.031		13	73.0288	0.0300746	773.455		41	97.0644	0.0120169	302.877		60	122.974	0.269054	4099.57		9	63.9619	0.00887117	314.103		151	293.063	0.166002	1401.99		128	256.236	0.180575
		15	78.9583	0.0141817	328.938		38	99.0051	0.146528	3474.39		51	116.016	0.03676	784.303		21	86.0238	0.0860126	2313.41		14	74.0061	0.017026	459.788		42	97.9587	0.0563397	1114.82		61	123.01	0.0273922	380.089		10	63.9922	0.0117208	407.612		152	293.176	2.78623	22623.6		129	256.947	0.143752
		16	79.9565	0.0367441	864.015		39	99.0438	0.0539119	1243.35		52	116.078	0.0293472	546.5		22	87.0078	0.0570903	1433.25		15	74.7777	0.021765	429.961		43	98.0232	0.015317	367.028		62	125.096	0.02543	402.803		11	68.9952	0.0243842	840.242		153	293.943	0.193371	1535.85		130	258.945	0.0822669
		17	80.9642	0.028472	721.031		40	101.023	0.0282341	679.538		53	117.018	0.103491	2033.36		23	87.0441	0.0255752	699.298		16	74.9909	0.0192779	468.848		44	98.9546	0.313996	6223.7		63	127.038	0.0470603	685.938		12	71.0131	0.0264493	830.091		154	294.179	0.535662	4226.5		131	260.998	0.39401
		18	85.0284	0.0230249	491.338		41	101.059	0.103473	2452.17		54	117.054	0.0218505	470.515		24	88.0394	0.289015	7775.75		17	75.0081	1.47805	37375.2		45	99.0051	0.106769	2404.57		64	127.075	0.0335441	511.554		13	72.9927	0.0148353	403.106		155	295.004	0.0693357	605.364		132	263.013	0.237949
		19	86.0239	0.0155614	346.985		42	103.039	0.0185875	452.662		55	117.995	0.0175836	413.682		25	88.9869	0.0164746	508.612		18	75.9614	0.0240649	558.258		46	99.0437	0.0304496	687.003		65	127.88	0.106217	1442.62		14	73.0287	0.0199413	666.594		156	295.173	0.125044	638.164		133	269.248	0.0998918
		20	87.0079	0.0437563	984.345		43	104.034	0.0932995	2139.45		56	118.013	0.0533248	990.485		26	89.0235	0.189092	5123.72		19	76.0113	0.0392123	978.742		47	100.021	0.00871442	262.034		66	129.017	0.0579777	818.08		15	74.0061	0.0118779	442.803		157	296.951	0.327685	2620.7		134	271.006	0.22514
		21	87.0442	0.0462305	1107.02		44	104.07	0.0133328	311.185		57	119.639	0.183656	2013.27		27	89.0406	0.0273225	619.514		20	76.9691	0.0161039	453.461		48	101.023	0.0260434	618.754		67	129.054	0.15783	2318.51		16	74.778	0.0190445	465.697		158	297.155	0.125993	600.788		135	281.248	0.127559
		22	88.0394	0.306575	7210.45		45	108.995	0.0245644	507.354		58	119.975	0.0110862	286.03		28	91.021	0.0857222	2514.12		21	76.9871	0.0929634	2372.73		49	101.059	0.0805939	1853.42		68	129.091	0.184332	2797.98		17	74.9908	0.0160972	533.682		159	298.947	0.162237	1270.76		136	283.263	0.465537
		23	88.987	0.045147	1133.48		46	111.044	0.0155324	354.662		59	120.011	12.8472	276991		29	91.0382	0.0176789	443.385		22	78.9582	0.0168826	435.461		50	102.018	0.0158196	333.785		69	129.878	0.061951	728.846		18	75.0081	1.19208	41264.5		160	301.946	0.30955	2415.05		137	284.267	0.0917712
		24	89.0234	0.426458	9140.46		47	113.059	0.0201785	474.231		60	121.013	0.736892	11087.6		30	93.0334	0.0564479	1352.71		23	79.9564	0.0504452	1293.4		51	103.002	0.0167355	417.111		70	131.033	0.0466896	720.182		19	76.0112	0.0329688	1139.91		161	302.945	1.59632	12519.2		138	293.063	0.0949406
		25	90.027	0.0139561	350.154		48	115.038	0.0835851	1801.58		61	121.073	0.0200511	284.5		31	94.9796	0.152276	3812.45		24	80.9642	0.0405989	962.294		52	103.038	0.0148143	403.209		71	131.07	0.0397994	610.677		20	76.9872	0.0716074	2380.64		162	303.946	0.321028	2272.7		139	293.175	1.97045
		26	91.0211	0.162438	3892.77		49	115.075	0.348718	7619.73		62	121.99	0.051626	1278.59		32	96.6595	0.0821022	1249.14		25	85.0282	0.0214927	480.697		53	104.034	0.110408	2494.71		72	131.994	0.0180406	315.338		21	77.0122	0.00915543	306.318		163	304.942	1.00986	7864.39		140	293.943	0.115062
		27	91.0384	0.0334179	719.788		50	116.016	0.021613	531.846		63	122.007	0.729506	12918		33	96.9591	5.7073	146027		26	86.0237	0.0334903	776.5		54	104.07	0.0142541	321.908		73	132.011	0.301725	4314.57		22	79.9564	0.105634	3546.12		164	305.944	0.236858	1714		141	294.179	0.376867
		28	93.0336	0.0931799	2076.26		51	116.078	0.0283641	498.369		64	122.905	0.0516807	1042.55		34	97.959	0.0596369	1218.8		27	87.0076	0.0655145	1332.9		55	108.995	0.034494	760.985		74	133.013	0.0605428	814.477		23	80.9642	0.0448732	1484.79		165	306.941	0.670419	5249.09		142	296.951	0.262087
		29	94.9796	0.0982364	1853.51		52	117.018	0.152156	3251.12		65	122.974	0.316817	6115.35		35	98.0235	0.0209036	495.046		28	87.0441	0.0395794	967.227		56	110.974	0.0127688	315.954		75	134.998	0.0215096	322.185		24	85.0282	0.0150117	451.03		166	308.938	0.0832465	595.294		143	297.004	0.0856797
		30	96.66	0.0346866	433.815		53	117.054	0.0240119	515.831		66	123.01	0.0314036	573.636		36	98.9548	0.336251	7480.35		29	88.0393	0.291065	6894.69		57	111.007	0.0225365	428.4		76	135.044	0.018681	313.662		25	86.0237	0.0299613	956.803		167	309.171	0.28136	2188.46		144	297.153	0.152697
		31	96.959	2.21759	47265.8		54	117.995	0.0245224	570.671		67	127.038	0.0440482	860.379		37	99.0053	0.0934504	2332.98		30	88.9869	0.0390406	906.618		58	111.969	0.103604	2274.98		77	135.082	0.029563	363.335		26	87.0078	0.0472253	1325.55		168	311.169	0.21334	1502.94		145	298.947	0.130067
		32	97.0647	0.0184212	401.406		55	118.979	0.0162683	345.785		68	127.075	0.0312057	641.03		38	99.0438	0.0179409	454.228		31	89.0233	0.303379	7454.85		59	112.039	0.0145312	302.108		78	136.006	0.033759	455.542		27	87.0441	0.0276037	897.355		169	325.184	0.175084	1243.24		146	301.946	0.281924
		33	97.9589	0.0223106	408.338		56	119.639	0.177985	1992.6		69	127.88	0.0695348	1247.65		39	101.023	0.0245397	579.446		32	89.04	0.0450356	954.303		60	113.059	0.0175895	375.938		79	138.018	0.0287343	387.892		28	88.0394	0.550525	17719.1		170	336.985	0.209875	1483.35		147	302.945	2.0115
		34	98.9548	0.120579	2267.18		57	120.011	12.1837	275240		70	128.034	0.0216202	362.712		40	101.06	0.0699227	1785.51		33	91.0209	0.133736	3268.51		61	115.001	0.0232992	363.403		80	140.916	0.131627	1846.48		29	88.9869	0.0124066	403.773		171	382.019	0.137086	915.758		148	303.946	0.336201
		35	99.0055	0.109902	2304.75		58	121.013	0.689508	11004.8		71	129.017	0.0412616	687.182		41	102.019	0.0210197	476.969		34	91.0382	0.0312205	673.621		62	115.038	0.0689502	1488.78		81	140.985	0.11999	1651.37		30	89.0234	0.21203	7273.21		172	392.027	0.170186	1027.61		149	304.942	1.34069
		36	99.044	0.0625806	1389.25		59	121.99	0.0384882	1002.08		72	129.054	0.148277	2981.82		42	103.002	0.0278598	667.631		35	93.0334	0.0702381	1508.58		63	115.075	0.336084	7264.93		82	141.091	0.035397	536.092		31	89.0406	0.0676933	1596.83							150	305.943	0.30386
		37	101.023	0.0289539	653.455		60	122.007	0.700432	13015		73	129.091	0.180333	3546.38		43	103.039	0.0147204	349.708		36	94.9794	0.128294	2902.82		64	116.016	0.0346924	819.674		83	141.993	0.165206	2161.44		32	91.021	0.0827198	2814.64			Mass/Charge (Da)	% Area	Height		151	306.94	0.892873
		38	101.06	0.119456	2571.35		61	122.905	0.0376895	821.062		74	129.878	0.0384279	623.606		44	104.034	0.128325	3347.6		37	96.6596	0.049218	632.591		65	116.078	0.0256318	488.692		84	142.995	0.0328944	327.409		33	91.0388	0.0760596	2259.47		1	59.0145	0.269767	6616.14		152	307.942	0.0988137
		39	103.039	0.0291485	654.166		62	122.974	0.388976	7947.98		75	131.033	0.0424005	771.685		45	108.995	0.017447	405.538		38	96.959	3.37923	76587.7		66	117.018	0.081423	1697.43		85	143.033	0.0250994	333.185		34	93.0333	0.0568467	1770.23		2	59.8029	0.0298473	604.045		153	308.938	0.109297
		40	104.034	0.0338708	721.523		63	123.01	0.0299967	555.338		76	131.07	0.026492	576.064		46	110.974	0.0547692	1247.83		39	97.9587	0.0349696	657.848		67	117.054	0.0212074	474.015		86	143.07	0.068724	970.785		35	93.9719	0.0106133	311.136		3	59.9862	1.73778	42167		154	309.17	0.283432
		41	104.07	0.0386313	779.508		64	124.006	0.0322955	507.338		77	131.994	0.0238423	577.061		47	111.007	0.0253559	486.631		40	98.9547	0.187839	3713.58		68	117.995	0.025118	589.351		87	143.106	0.591508	7996.41		36	94.9795	0.125161	3884.76		4	60.9935	0.691757	15104.5		155	311.168	0.352542
		42	105.018	0.0471992	1020		65	124.97	0.0220657	381.8		78	132.011	0.184874	3263.95		48	112.039	0.0128706	332.194		41	99.0053	0.088521	1889.15		69	118.013	0.0481696	893.954		88	144.011	0.0256082	372.415		37	96.6594	0.0707589	1308.91		5	61.989	0.42322	9700.28		156	325.184	0.319338
		43	108.995	0.0220792	425.412		66	127.039	0.0468338	949.062		79	133.013	0.0199731	363.509		49	112.936	0.0159844	347.754		42	99.0438	0.0299111	696.47		70	118.94	0.0421281	913.385		89	144.11	0.0550185	716.585		38	96.959	4.79229	147974		6	68.996	0.0324038	816.676		157	336.984	0.324912
		44	110.974	0.0156818	299.723		67	127.075	0.0325144	673.754		80	134.998	0.0171163	305.985		50	114	0.0129077	334.314		43	101.023	0.030586	683.697		71	119.639	0.0674246	786.738		90	145.049	0.0704536	963.342		39	97.0647	0.0122267	393.97		7	73.0296	0.0287991	691.733		158	339.199	0.131278
		45	111.044	0.0170225	354.302		68	127.88	0.077614	1447.94		81	135.044	0.0163963	374.333		51	115.007	0.039419	660.169		44	101.059	0.104119	2357.07		72	119.975	0.0143465	319.757		91	145.085	0.0282538	441.6		40	97.9585	0.0502778	1386.59		8	75.009	1.76973	42821.9		159	392.026	0.218092
		46	113.06	0.0224184	431.923		69	128.034	0.017657	343.415		82	135.082	0.0213388	371.485		52	115.039	0.0795017	1798.12		45	103.002	0.0154526	338.53		73	120.011	4.81095	101299		92	146.027	0.509428	6668.21		41	98.0233	0.0166173	527.191		9	76.0123	0.047234	1084.15
		47	115.039	0.104409	2119.32		70	129.017	0.0438689	800.068		83	136.006	0.0324358	550.439		53	115.075	0.27757	6607.66		46	103.039	0.0232055	549.545		74	121.014	0.334396	4038.03		93	147.029	0.0556322	603.369		42	98.9547	0.274493	7429.59		10	76.988	0.125761	3109.64
		48	115.075	0.40245	7981.77		71	129.054	0.1598	3212.98		84	138.018	0.0249826	416.03		54	116.016	0.0779391	1799.37		47	104.034	0.0614807	1322.39		75	121.99	0.0243129	586.062		94	147.971	0.0835848	1089.26		43	99.0053	0.0730036	2179.98		11	79.9574	0.0265655	657.636
		49	116.016	0.0157373	331.4		72	129.091	0.160321	3176.86		85	138.951	0.0162167	341.155		55	116.078	0.0218107	458.677		48	104.07	0.017116	380.718		76	122.007	0.251163	4910.68		95	148.006	0.115149	1570.11		44	99.0438	0.0443679	1343.3		12	87.0085	0.0439779	974.333
		50	116.079	0.0307663	578.154		73	129.878	0.0442143	768.062		86	140.916	0.0991929	1811.78		56	116.927	0.019904	477.695		49	105.018	0.0324492	758.782		77	122.905	0.0411262	877.948		96	148.022	0.0318588	389.566		45	100.021	0.00999099	349.833		13	87.0448	0.0412786	979.848
		51	116.927	0.0249552	456.246		74	131.033	0.0466748	878.723		87	140.985	0.142203	2512.47		57	117.018	0.100931	2376.64		50	108.995	0.0282406	539.53		78	122.974	0.517883	10627.3		97	148.969	0.0411549	508.538		46	101.023	0.0205919	612.712		14	88.0402	0.252626	5698.98
		52	117.018	0.329	6472.56		75	131.07	0.0334951	632.631		88	141.091	0.0421025	725.197		58	117.054	0.0186487	435.585		51	111.007	0.0350227	696.309		79	123.977	0.0222051	307.077		98	149.001	0.257538	3185.97		47	101.059	0.0654438	1975.71		15	89.0242	0.30816	7052.79
		53	117.054	0.0348754	709.769		76	131.994	0.0260021	591.108		89	141.993	0.11638	1938.83		59	117.995	0.0176059	441.862		52	111.903	0.015819	314.485		80	124.97	0.0335799	486.523		99	149.985	0.068323	659.892		48	102.018	0.0258383	722.797		16	89.0408	0.0626722	1148.7
		54	117.995	0.0171252	384.338		77	132.011	0.163254	3077.98		90	142.995	0.0337565	456.697		60	118.013	0.0870483	1841.46		53	111.969	0.0331969	733.603		81	125.096	0.016259	357.557		100	150.021	0.0535538	689.615		49	103.039	0.01413	423.288		17	91.0218	0.122612	2939.99
		55	118.021	0.0175121	297.129		78	132.065	0.0159312	330.108		91	143.033	0.0234138	398.682		61	118.94	0.0438612	1016.54		54	113.059	0.0166411	367.121		82	127.038	0.0411249	772.831		101	150.968	0.292681	3151.97		50	104.034	0.132552	3971.52		18	91.0397	0.102841	2199.79
		56	119.034	0.0144149	309.492		79	133.013	0.0212898	367.354		92	143.07	0.0614143	1139.02		62	119.639	0.0438025	559.246		55	115.039	0.0891148	1821.2		83	127.075	0.0237839	502.335		102	151.038	0.0209885	283.76		51	108.995	0.0154615	467.076		19	93.0343	0.0854564	1820.06
		57	119.639	0.291184	2905.05		80	135.044	0.014988	313.523		93	143.106	0.597611	10371.2		63	119.975	0.0214583	371.631		56	115.075	0.377315	7705.79		84	127.879	0.0385078	576.723		103	151.468	0.0310038	378.738		52	111.044	0.0119617	333.188		20	94.9803	0.0865769	1693.89
		58	119.975	0.0229567	379.031		81	136.006	0.029278	503.625		94	144.011	0.0219185	388.303		64	120.011	3.16248	71196.4		57	116.016	0.0257238	554.515		85	128.034	0.0226075	366.954		104	151.966	0.103672	1528.89		53	112.039	0.0131548	354.564		21	96.9596	1.3692	28609.4
		59	120.011	19.6151	399301		82	137.985	0.0232399	471.458		95	144.11	0.0564666	954.667		65	121.019	0.257965	2828.39		58	116.078	0.0296992	574.621		86	129.016	0.0607426	991.754		105	151.983	0.130821	2153.4		54	113.059	0.0155518	429.409		22	98.9555	0.0734581	1373.94
		60	121.013	1.07686	15390.8		83	138.018	0.0232486	408.615		96	145.049	0.0649663	1163.7		66	121.075	0.0261283	482.012		59	116.927	0.026541	511.967		87	129.054	0.130132	2583.69		106	152.001	1.96435	25296.7		55	115.039	0.0659895	1784.06		23	99.006	0.0929226	1887.77
		61	121.075	0.045936	552.495		84	138.951	0.0203287	406.985		97	145.086	0.0243518	428.045		67	121.99	0.0181808	476.585		60	117.018	0.234131	4758.38		88	129.09	0.143672	2804.31		107	152.033	0.0361196	466.923		56	115.075	0.278575	7705.99		24	99.0446	0.0651445	1317.2
		62	121.991	0.0519751	1112.12		85	140.916	0.0721016	1419.39		98	146.027	0.29212	4796.94		68	122.007	0.177817	3325.34		61	117.054	0.0288562	618.758		89	130.013	0.0176479	334.6		108	152.467	0.0317471	364.508		57	116.016	0.0335055	1065.83		25	101.06	0.0963894	2011.79
		63	122.007	1.13003	19187.3		86	140.985	0.182041	3243.17		99	147.029	0.0328309	491.561		69	122.905	0.0363743	797.462		62	117.995	0.027686	604.442		90	131.034	0.0319964	635.769		109	152.965	0.086167	1139.71		58	116.078	0.0216577	586.327		26	104.035	0.0553237	1230.59
		64	122.905	0.0836087	1619.53		87	141.091	0.0339995	654.102		100	147.971	0.0378775	652.458		70	122.974	0.539557	11614.1		63	118.015	0.0297814	402.042		91	131.07	0.0291289	568.609		110	153.003	0.0952401	1078.18		59	117.018	0.0980921	2635.56		27	115.039	0.0855483	1712.62
		65	122.974	0.129394	2460.06		88	141.993	0.136096	2276.65		101	148.006	0.157141	2467.98		71	123.017	0.0213993	369.477		64	118.941	0.0148578	308.982		92	131.994	0.0233058	517.243		111	153.997	0.123537	1183.18		60	117.054	0.0182986	559.97		28	115.076	0.407045	8100.8
		66	123.01	0.0473479	667.831		89	142.994	0.0409747	533.138		102	148.969	0.0188092	303.348		72	123.977	0.021232	341.262		65	119.002	0.022895	309.924		93	132.011	0.166097	3099.76		112	155	1.09185	13719.7		61	117.995	0.0196405	566.318		29	117.019	0.124442	2318.19
		67	127.039	0.049565	935.138		90	143.033	0.0230134	421.215		103	149.985	0.0523948	942.561		73	124.97	0.0346738	547.185		66	119.639	0.154156	1590.05		94	133.013	0.0378264	669.477		113	155.07	0.0271688	337.292		62	118.013	0.0161695	393.824		30	119.639	0.291527	2931.35
		68	127.075	0.0329406	561.462		91	143.07	0.067462	1176.34		104	150.022	0.0615851	1070.05		74	125.034	0.0233175	487.046		67	120.011	10.8426	226335		95	135.043	0.0132874	289.446		114	155.106	0.0266032	347.138		63	118.941	0.0151317	407.045		31	120.012	19.3301	387015
		69	127.88	0.0714359	1206.77		92	143.106	0.508054	9269.05		105	150.969	0.216838	3468.7		75	126.018	0.0146372	301.323		68	121.013	0.527755	9271.33		96	136.006	0.028933	550.738		115	156.004	0.0610282	524.585		64	118.979	0.0149336	393.109		32	121.014	1.06339	15716.6
		70	129.017	0.0577717	983.969		93	144.011	0.0335699	529.662		106	151.038	0.0179741	288.836		76	127.039	0.0344038	691.954		69	121.027	0.127826	2875.06		97	137.985	0.0181917	331.868		116	156.997	0.0716585	650.385		65	119.639	0.0983959	1478.82		33	121.991	0.0587148	1244.97
		71	129.054	0.196275	3514.83		94	144.11	0.0475777	836.431		107	151.528	0.0333186	300.561		77	127.075	0.0206891	460.523		70	121.99	0.0314027	740.597		98	138.018	0.0205071	354.64		117	157.049	0.0495521	613.415		66	119.975	0.0125138	318.439		34	122.007	1.11123	18402.8
		72	129.091	0.187458	3364.86		95	145.049	0.070319	1267.3		108	151.967	0.057144	1065.68		78	127.879	0.0765775	1101.79		71	122.007	0.601777	10370.8		99	140.916	0.0737953	1403.8		118	157.086	0.0642588	733.225		67	120.011	6.96275	195061		35	122.906	0.0583945	1100.09
		73	129.878	0.0397748	576.785		96	145.085	0.0290202	578.354		109	151.983	0.105173	2264.64		79	129.017	0.0445604	809.4		72	122.905	0.0608654	1153.71		100	140.985	0.228604	4148.86		119	157.122	3.11333	39670.9		68	121.013	0.426219	7495.46		36	122.975	0.0986371	1814.23
		74	131.034	0.0900136	1625.73		97	146.027	0.261633	4428.18		110	152.001	2.34928	38761.7		80	129.054	0.117928	2555.15		73	122.974	0.248442	4763.65		101	141.091	0.0303448	535.2		120	158.125	0.309039	3841.62		69	121.075	0.035315	768.333		37	123.011	0.0459934	725.97
		75	131.07	0.0686587	1252.12		98	147.029	0.0316791	536.003		111	152.033	0.0285467	501.461		81	129.091	0.131565	2834.81		74	123.01	0.0263652	422		102	141.993	0.120272	2017.98		121	159.065	0.0784081	901.108		70	121.99	0.0273291	829.091		38	127.039	0.0436854	752.521
		76	131.994	0.0158305	308.803		99	147.065	0.0135264	288.277		112	152.966	0.0500395	851.015		82	129.876	0.047913	632.631		75	125.096	0.0275165	514.545		103	142.994	0.0355967	380.523		122	159.101	0.0258475	373.6		71	122.007	0.395338	8837.31		39	127.075	0.0376555	641.591
		77	132.011	0.207956	3211.63		100	148.006	0.176524	2862.92		113	153.003	0.111427	1600.17		83	130.013	0.0192017	429.462		76	127.038	0.0464929	883.803		104	143.033	0.021382	367.046		123	159.128	0.0313197	315.554		72	122.905	0.0374104	948.727		40	127.881	0.141405	2151.38
		78	132.065	0.043202	735.754		101	149.005	0.0368831	358.277		114	153.98	0.0225599	460.309		84	131.034	0.033234	693.062		77	127.075	0.0286336	547.264		105	143.07	0.0574578	1063.28		124	160.006	0.0736088	883.323		73	122.974	0.769228	20524.3		41	129.018	0.0407334	658.288
		79	133.013	0.0477284	752.015		102	149.985	0.0483373	924.046		115	153.997	0.148592	1870.12		85	131.07	0.0303493	560.443		78	127.88	0.146413	2277.89		106	143.106	0.474222	8647.75		125	160.042	0.311552	3685.72		74	123.01	0.0152411	343.221		42	129.055	0.166032	2946.36
		80	135.044	0.0177062	371.6		103	150.021	0.0341177	584.714		116	155	1.28859	20869.9		86	131.994	0.0187644	438.385		79	128.034	0.0213208	324		107	144.011	0.0310006	565.846		126	161.044	0.0532793	493.314		75	123.977	0.027445	567.676		43	129.091	0.190767	3418.7
		81	136.006	0.0209164	299.738		104	150.969	0.193047	3093.14		117	155.07	0.0270573	465.318		87	132.011	0.149765	2760.38		80	129.017	0.0588443	1013.15		108	144.11	0.0444691	741.2		127	162.023	0.0501681	408.8		76	124.006	0.0363276	776.136		44	129.878	0.081528	1067.05
		82	138.018	0.0253077	469.615		105	151.038	0.0161941	324.631		118	155.106	0.0277781	461.855		88	133.013	0.038768	738.043		81	129.054	0.172851	3206		109	145.049	0.0549112	987.862		128	163.075	0.045037	381.631		77	124.97	0.0453229	886.773		45	131.034	0.0535434	889.082
		83	138.969	0.0221357	350.523		106	151.528	0.0541483	500.905		119	156.003	0.0763943	852.258		89	135.044	0.0134718	290.308		82	129.091	0.168088	3160.81		110	145.085	0.022133	420.215		129	165.039	0.0882685	1022.14		78	127.039	0.039432	955.258		46	131.071	0.0366898	625.688
		84	140.916	0.176195	2896.17		107	151.967	0.0401006	837.108		120	156.633	0.0507177	470.861		90	136.006	0.0320773	651.898		83	129.878	0.0841002	1162.82		111	146.027	0.334138	5423.92		130	167.472	0.101843	654.615		79	127.075	0.0244926	623.5		47	132.011	0.203354	3315.98
		85	140.985	0.0567851	920.08		108	151.983	0.0866092	2123.17		121	156.997	0.0768465	974.482		91	138.019	0.0232492	416.4		84	131.033	0.0678829	1191.24		112	147.029	0.0353441	550.4		131	167.996	7.53004	89502.5		80	127.88	0.0434529	826.136		48	140.916	0.119889	1954.58
		86	141.993	0.190754	3080.25		109	152.001	3.87013	66201.1		122	157.049	0.0459668	715.758		92	138.969	0.0201325	430.692		85	131.07	0.0632103	1138.2		113	147.971	0.030549	485.092		132	168.998	0.375204	3616.3		81	128.035	0.0144859	308.136		49	140.985	0.0461746	778.039
		87	142.995	0.0300417	381.422		110	152.033	0.0285646	488.154		123	157.086	0.0548088	877.379		93	139.032	0.0600047	1115.18		86	131.993	0.0191587	416.667		114	148.006	0.154887	2350.18		133	169.086	0.0724197	856.323		82	129.017	0.0286677	682.879		50	141.091	0.0440616	732.655
		88	143.07	0.085778	1422.58		111	152.966	0.0422784	727.674		124	157.122	3.71638	59712.5		94	140.916	0.0599616	1161.88		87	132.011	0.29019	5188.42		115	149.001	0.305893	4690.25		134	169.122	0.0260308	307.535		83	129.054	0.130587	3314.65		51	141.994	0.121436	1897.71
		89	143.106	0.642367	10360		112	153.003	0.185653	2801.71		125	158.125	0.375049	6038.77		95	140.985	0.235427	4584.14		88	132.065	0.0235272	368.227		116	149.989	0.050792	536.831		135	169.992	0.43821	3996.92		84	129.091	0.12205	3172.26		52	143.07	0.0678004	1156.08
		90	144.11	0.0594714	949.203		113	153.997	0.226831	3089.71		126	159.023	0.0304069	426		96	141.993	0.0623327	1054.37		89	133.013	0.0705811	1245.33		117	150.969	0.296163	4850.93		136	171	0.0526901	310.692		85	129.877	0.0243515	420.303		53	143.107	0.636319	10232
		91	145.049	0.114803	1842.68		114	155	1.59338	26773.8		127	159.065	0.0677812	1031.59		97	142.991	0.0319627	314		90	135.043	0.0161117	331.485		118	151.528	0.0406506	345.6		137	171.065	0.135039	1602.26		86	131.034	0.0351236	834.379		54	144.11	0.0588286	977.552
		92	145.085	0.040037	702.108		115	155.07	0.0320623	526.662		128	159.101	0.0211161	388.015		98	143.07	0.0528369	1063.64		91	136.006	0.0311686	514.606		119	151.983	0.219083	2569.51		138	171.101	0.138368	1701.03		87	131.07	0.0242764	636.788		55	145.05	0.0720962	1150.16
		93	146.027	0.271153	4457.16		116	155.106	0.0251045	450.378		129	159.128	0.035613	499.773		99	143.106	0.450117	8762.82		92	138.018	0.0217058	362.591		120	152.001	2.81514	48147.2		139	171.138	0.47442	5484.25		88	131.994	0.0318236	934.106		56	146.027	0.320313	4731.29
		94	146.043	0.081534	1226.69		117	156.003	0.0890254	1079.4		130	160.006	0.116654	1721.81		100	144.011	0.0166784	376.812		93	140.916	0.113756	2029.74		121	152.033	0.026535	437.923		140	172.141	0.0561061	662.969		89	132.011	0.0960734	1997.98		57	147.971	0.074779	1148.64
		95	147.029	0.0925184	1247.68		118	156.633	0.0421494	399.415		131	160.042	0.210949	3109.69		101	144.11	0.0406677	713.84		94	140.985	0.112632	1958.51		122	152.467	0.0244209	344.154		141	173.081	0.0586633	649.794		90	133.013	0.0141853	294.579		58	148.006	0.124801	1678.53
		96	147.065	0.0173431	291.797		119	156.997	0.0980267	1217.92		132	161.043	0.0493213	578.485		102	145.049	0.0511556	1006.02		95	141.993	0.118373	1938.34		123	152.966	0.0688821	1209.88		142	173.117	0.0879339	932.415		91	134.998	0.0135469	304.103		59	149.003	0.057539	705.258
		97	147.971	0.0282592	424.615		120	157.049	0.0510828	845.846		133	162.021	0.0329798	583.515		103	145.085	0.0217689	446.692		96	143.07	0.0695715	1244.24		124	152.983	0.00796407	202.862		143	174.022	0.0378785	437.825		92	135.043	0.0103282	278.136		60	149.986	0.0597507	1011.92
		98	148.006	0.107654	1581.71		121	157.086	0.0580385	962.215		134	162.076	0.0205539	303.591		104	146.027	0.257405	4482.12		97	143.106	0.552778	9268.15		125	153.003	0.134693	1980.06		144	174.058	0.170067	1806.15		93	135.082	0.0218541	469.424		61	150.022	0.108521	1629.41
		99	149.005	0.0363681	358.046		122	157.122	2.96778	50499.6		135	163.072	0.0351042	305.848		105	147.029	0.0311814	473.225		98	144.011	0.0221143	368.561		126	153.979	0.0242759	323.898		145	175.06	0.0359929	387.357		94	136.006	0.013434	310.97		62	150.968	0.392885	5764.68
		100	149.985	0.0627686	887.538		123	158.125	0.296357	4866.57		136	164.019	0.0263418	352.576		106	147.971	0.0838126	1573.66		99	144.11	0.0525254	864.545		127	153.997	0.171602	2239.14		146	175.988	0.0596121	443.969		95	137.985	0.0410252	955.794		63	151.967	0.206351	3254.44
		101	150.022	0.0873995	1468.45		124	159.065	0.0767308	1238.14		137	165.039	0.077139	1052.88		107	148.006	0.125493	2228.63		100	145.049	0.0892915	1476.35		128	155.001	2.03521	33665.2		147	176.037	0.0655021	702.831		96	138.018	0.0171761	380.579		64	151.983	0.0925869	2154.94
		102	150.968	0.171517	2498.89		125	159.101	0.0289699	529.477		138	167.07	0.0177477	292.288		108	148.968	0.043377	737.754		101	145.086	0.0357001	626.439		129	155.07	0.0235174	382.138		148	177.091	0.0432855	363.262		97	138.951	0.0327495	832.318		65	152.001	1.65801	24996.2
		103	151.033	0.041393	292.351		126	159.127	0.0286507	402.978		139	167.472	0.169981	1295.76		109	149.985	0.0309115	463.723		102	146.027	0.503004	7906.65		130	155.106	0.0208125	321.523		149	177.999	0.0683554	609.815		98	138.969	0.0250913	593.718		66	152.468	0.0553742	746.258
		104	151.983	0.200544	2252.78		127	160.006	0.0682867	1095.02		140	167.996	12.2407	192904		110	150.968	0.540228	9571.18		103	146.054	0.0222279	515.955		131	156.004	0.0994269	1394.39		150	181.933	0.0771818	847.523		99	140.916	0.0646294	1515.84		67	152.966	0.169396	2384.64
		105	152.001	2.01503	31021.4		128	160.042	0.19644	3086.77		141	168.998	0.601542	7853.09		111	151.039	0.0168418	289.954		104	147.029	0.0892788	1288.48		132	156.633	0.0352447	298.985		151	182.012	0.0731733	819.44		100	140.985	0.346958	8118.94		68	153.004	0.0813377	1021.18
		106	152.033	0.0302568	423.194		129	161.044	0.0394733	521.969		142	169.049	0.0175324	268.591		112	151.469	0.0421739	625.994		105	147.971	0.103866	1679.87		133	156.997	0.118466	1634.82		152	183.101	0.0404943	479.708		101	141.091	0.0304431	750.136		69	153.998	0.103184	1171.42
		107	152.467	0.0183192	291.822		130	162.022	0.0372805	655.908		143	169.086	0.0499539	724.258		113	151.967	0.201304	3896.02		106	148.006	0.10673	1876.23		134	157.049	0.0393866	607.938		153	183.931	0.0399772	432.892		102	141.993	0.0700016	1347		70	155.001	0.390935	5875.24
		108	152.966	0.0541735	862.892		131	163.073	0.0390424	383.877		144	169.122	0.0277547	382.658		114	151.983	0.0956928	2463.66		107	148.022	0.0321949	469.894		135	157.086	0.0431792	674.738		154	183.988	0.0968499	643.908		103	142.987	0.0355294	438.091		71	157.05	0.0579901	832.618
		109	152.984	0.0176113	366.554		132	164.019	0.0286071	433.892		145	169.993	0.721335	8575.88		115	152.001	1.5623	28859.6		108	148.969	0.0517833	849.015		136	157.122	2.58914	42144.3		155	185.081	0.123077	1339.63		104	143.034	0.0178983	416.006		72	157.086	0.0650887	893
		110	153.003	0.0981908	1259.85		133	165.039	0.0857624	1221.43		146	170.996	0.100429	963.809		116	152.033	0.0271451	485.902		109	149.001	0.483842	7601.73		137	158.125	0.26322	4201.49		156	185.117	0.0390257	461.677		105	143.07	0.0518094	1245.3		73	157.122	3.27002	48811.6
		111	153.997	0.123233	1555.99		134	167.07	0.0216752	327.754		147	171.065	0.0944799	1382.2		117	152.467	0.0529079	819.034		110	149.989	0.0643885	688.273		138	158.991	0.0259551	347.683		157	185.154	0.115829	1271.58		106	143.106	0.419302	9774.58		74	158.126	0.332316	4886.38
		112	155.001	0.516575	7573		135	167.472	0.169721	1372.61		148	171.101	0.121662	1856.45		118	152.966	0.173397	2732.82		111	150.021	0.0338181	550.112		139	159.065	0.0562419	958.738		158	187.096	0.0644435	723.246		107	144.011	0.0363217	796.594		75	159.065	0.0885815	1287.24
		113	155.07	0.0380041	576.308		136	167.996	12.399	202211		149	171.138	0.493336	7191.11		119	153.003	0.0747036	1199.37		112	150.968	0.402631	6105.88		140	159.101	0.0177793	329.492		159	187.999	0.0364279	367.554		108	144.11	0.0391161	879.439		76	160.006	0.0492747	714.485
		114	155.106	0.0230115	342.2		137	168.998	0.622993	8203.66		150	172.141	0.0576095	817.961		120	153.98	0.0590493	901.077		113	150.997	0.0329633	362.555		141	159.127	0.0263266	366.246		160	188.073	0.0321217	364.308		109	145.049	0.0548601	1280.5		77	160.043	0.322914	4470.43
		115	156.004	0.0471415	394.262		138	169.049	0.0173058	285.618		151	173.044	0.0267708	375.773		121	153.997	0.10436	1354.02		114	151.468	0.0459185	652.236		142	160.006	0.110852	1768.13		161	189.978	0.0561196	543.662		110	145.085	0.0201137	482.909		78	165.04	0.0825086	996.145
		116	156.633	0.0381559	320.892		139	169.086	0.053187	820.323		152	173.081	0.0498409	775.848		122	154.517	0.0274549	300.535		115	151.967	0.194804	3182		143	160.042	0.166885	2536.21		162	190.017	0.0528223	532.246		111	146.027	0.181539	3802.24		79	167.996	3.34504	45338.7
		117	156.997	0.0376744	395.969		140	169.122	0.0258896	369		153	173.117	0.0522241	804.033		123	155.001	2.0875	36298.6		116	151.983	0.0882829	1914.77		144	161.041	0.0534285	539.985		163	191.019	0.717391	7419.62		112	147.029	0.0258799	486.061		80	168.999	0.164093	2096.44
		118	157.049	0.0527961	787.071		141	169.992	0.752018	9534.09		154	174.021	0.0398265	638.212		124	155.07	0.0227623	435.354		117	152.001	1.85974	29305.2		145	162.021	0.0428005	490.585		164	192.028	0.100188	586.031		113	147.065	0.0114814	304.364		81	169.086	0.0483761	690.015
		119	157.086	0.0801485	1111.89		142	171.001	0.0720583	573.76		155	174.058	0.0632283	917.773		125	156.004	0.0987411	1452.57		118	152.033	0.0259992	396.485		146	164.019	0.0252813	351.56		165	193.027	0.0932784	848.843		114	147.971	0.0325275	687.409		82	169.993	0.19483	2095.58
		120	157.122	2.61506	39509.3		143	171.065	0.117334	1820.14		156	175.061	0.0326098	346.321		126	156.997	0.136317	1674.48		119	152.467	0.0537776	775.106		147	165.039	0.071928	1084.77		166	195.012	0.0604175	517.794		115	148.006	0.305514	6621.56		83	171.065	0.132019	1876.42
		121	158.125	0.26163	3844.74		144	171.101	0.147385	2355.95		157	175.984	0.0605842	553.57		127	157.05	0.0357514	560.815		120	152.966	0.147334	2295.83		148	167.472	0.235365	1875.18		167	195.138	0.0354166	398.874		116	148.969	0.0152724	309.591		84	171.102	0.140912	2037.85
		122	159.065	0.188685	2671.04		145	171.138	0.476921	7446.27		158	176.037	0.0662709	868.924		128	157.086	0.0500333	920.446		121	152.984	0.00843548	241.818		149	167.996	16.5324	275541		168	199.097	0.0494739	529.828		117	149.002	0.138466	2413.47		85	171.138	0.474976	6548.68
		123	159.101	0.0455296	762.846		146	172.141	0.0568819	845.917		159	177.091	0.0323737	377.264		129	157.122	1.96463	34280.5		122	153.003	0.0899305	1240.36		150	168.998	0.876289	11019.1		169	199.169	0.232624	2297.44		118	149.989	0.0522596	842.485		86	172.142	0.0553012	723.758
		124	159.128	0.0255443	356.542		147	173.044	0.0290983	444.2		160	178.005	0.0655249	513.273		130	158.126	0.200197	3375.95		123	153.972	0.0322147	320.445		151	169.086	0.0541812	837.215		170	199.968	0.0659656	643.594		119	150.021	0.0234024	514.197		87	173.081	0.0557115	825.773
		125	160.006	0.0433373	649.643		148	173.081	0.0589902	917.508		161	181.933	0.042063	577.948		131	158.996	0.0532266	679.708		124	153.997	0.118045	1411.7		152	169.122	0.0210479	281.345		171	200.172	0.0349758	302.508		120	150.969	0.340289	6836.21		88	173.117	0.0683978	1034.4
		126	160.043	0.261441	3545.89		149	173.117	0.0847669	1126.62		162	182.012	0.08343	1157.21		132	159.023	0.0252269	384.874		125	155	1.01343	15675		153	169.993	1.00392	12143.2		172	201.076	0.0351307	373.077		121	151.469	0.0177756	344.197		89	174.022	0.0439268	639.906
		127	161.045	0.046295	639.92		150	174.022	0.0429352	680.391		163	183.101	0.0303661	462.773		133	159.065	0.0614749	1133.81		126	155.07	0.031235	473.606		154	170.996	0.0978962	1032.49		173	201.112	0.0645486	653.138		122	151.527	0.0503696	576.742		90	174.058	0.0582621	799.076
		128	162.022	0.0455463	502.831		151	174.058	0.0468648	775.446		164	183.973	0.0422996	803.848		134	159.101	0.0198134	407.492		127	155.106	0.0205176	303.712		155	171.065	0.0857235	1359.32		174	202.053	0.0582897	550.892		123	151.983	0.192137	3389.66		91	176.038	0.104461	1403.58
		129	163.075	0.0590599	570		152	175.06	0.027252	399.034		165	183.991	0.456337	5988.79		135	160.006	0.237363	3964.26		128	156.004	0.0582402	670.121		156	171.101	0.101407	1619.58		175	205.159	0.0865094	846.603		124	152.001	3.58952	78087.4		92	181.933	0.0543232	685.333
		130	165.04	0.0924944	1151.85		153	175.992	0.087821	655.911		166	185.081	0.113726	1571		136	160.042	0.128066	1973.25		129	156.997	0.063073	756.752		157	171.138	0.37604	5711.01		176	207.044	0.0397867	307.723		125	152.468	0.0227781	472.47		93	182.012	0.10628	1447.33
		131	167.07	0.0188737	300.185		154	176.037	0.0706756	998.175		167	185.117	0.0349756	546.239		137	161.009	0.0210442	324.689		130	157.049	0.0463269	723.318		158	172.141	0.0456006	659.145		177	208.01	0.180021	1604.53		126	152.966	0.0661788	1432.83		94	185.081	0.116588	1454.17
		132	167.106	0.0810273	1141.23		155	177.091	0.0388164	439.132		168	185.154	0.104811	1450.17		138	161.04	0.0563857	739.738		131	157.086	0.0636399	920.406		159	173.044	0.0193989	291.954		178	211.097	0.0931113	881.092		127	152.983	0.00326961	130.591		95	185.154	0.111858	1372.71
		133	167.473	0.0660149	513.6		156	177.999	0.0824062	923.938		169	185.988	0.0257088	302.3		139	162.021	0.0434739	559.215		132	157.122	2.10958	33353.4		160	173.08	0.0407204	663.754		179	212.074	0.350507	3111.74		128	153.003	0.172334	3315.65		96	187.096	0.0721675	971.455
		134	167.996	4.73809	65882.7		157	181.933	0.0495737	684.831		170	187.096	0.0656139	920.076		140	163.075	0.035183	399		133	158.125	0.214751	3210.29		161	173.117	0.0556751	770.535		180	213.076	0.0678588	607.477		129	153.979	0.0180734	316.203		97	190.017	0.053682	748.894
		135	168.998	0.239849	2835.62		158	182.012	0.0780124	1143.35		171	189.978	0.0595233	739.524		141	165.04	0.0580507	900.271		134	159.065	0.150199	2357.06		162	173.983	0.0335429	414.778		181	213.112	0.026802	275.637		130	153.997	0.215803	3663.33		98	191.019	0.144156	1797.02
		136	169.05	0.0234793	365.892		159	183.007	0.0638426	756.938		172	190.017	0.0405595	569.712		142	167.106	0.0319209	521.308		135	159.101	0.0373203	603.712		163	174.022	0.0266803	415.877		182	213.149	0.0342313	348.123		131	154.518	0.039931	488.121		99	193.028	0.126068	1415.52
		137	169.085	0.0582173	839.446		160	183.101	0.0414015	619.123		173	191.018	0.0869102	1155.02		143	167.472	0.315271	2651.89		136	160.006	0.0781141	1173.07		164	174.058	0.102348	1393.54		183	213.185	0.153931	1498.7		132	155.001	3.04862	65666.5		100	199.096	0.0597719	735.485
		138	169.993	0.275072	2966.02		161	183.931	0.0237489	328.662		174	192.032	0.0851614	965.606		144	167.996	21.9836	383675		137	160.042	0.32228	4610.94		165	175.062	0.0356015	419.738		184	213.905	0.223768	1995.66		133	155.07	0.0185517	447.03		101	199.169	0.219621	2491.52
		139	171.002	0.085852	606.615		162	183.976	0.114659	960.508		175	193.028	0.099277	1149.97		145	168.998	1.15727	16472.4		138	161.043	0.0567993	720.861		166	175.991	0.0590432	482.542		185	214.911	0.206947	1420.01		134	155.106	0.0211351	439.182		102	199.968	0.0561188	656.803
		140	171.065	0.153611	2024.06		163	185.081	0.108588	1561.5		176	195.138	0.0287275	351.47		146	169.086	0.0478331	779.631		139	162.026	0.0487111	368.636		167	176.037	0.0466448	646.062		186	215.091	0.0453276	428.492		135	156.004	0.150544	2731.85		103	201.112	0.0703395	897.652
		141	171.101	0.212047	3029.22		164	185.117	0.038228	644.754		177	197.081	0.0234891	323.573		147	169.993	1.38093	17763.1		140	163.075	0.0468997	477.606		168	177.091	0.0316857	368.12		187	215.903	0.136191	1220.51		136	156.633	0.0377159	409.333		104	202.053	0.150872	1803.42
		142	171.138	0.529713	7118.08		165	185.154	0.119859	1713.06		178	199.097	0.0494563	637.655		148	170.996	0.13276	1556.05		141	165.039	0.0748743	1037.93		169	177.999	0.0687871	721.745		188	216.069	0.0665303	582.538		137	156.997	0.183932	2916.21		105	205.159	0.0812313	928.424
		143	172.104	0.0303674	376.815		166	187.06	0.024035	327.225		179	199.169	0.212314	2650.73		149	171.065	0.10874	1738.09		142	167.07	0.0187356	291.691		170	181.933	0.0340101	438.831		189	216.908	0.127759	834.431		138	157.049	0.0361637	771.209		106	208.01	0.200522	2083.98
		144	172.141	0.0602751	840.738		167	187.096	0.0720732	1067.29		180	199.968	0.55342	6757.31		150	171.101	0.110416	1905		143	167.106	0.0662541	1036.21		171	182.012	0.0349871	516.554		190	219.175	0.136796	1212.36		139	157.086	0.0417578	904		107	211.096	0.0897672	1042.3
		145	173.044	0.0322474	448.292		168	187.133	0.0215648	312.769		181	200.172	0.0312429	344.833		151	171.138	0.366857	5645.9		144	167.472	0.109188	826.848		172	183.007	0.145589	1943.29		191	220.146	0.664769	5739.97		140	157.122	2.73813	59124.6		108	212.074	0.320508	3355.85
		146	173.081	0.110192	1572.25		169	189.978	0.0641867	820.862		182	200.97	0.0315623	354.061		152	172.141	0.0495856	678.892		145	167.996	8.00101	118667		173	183.101	0.0304617	443.354		192	221.151	0.170785	1403.83		141	158.125	0.273078	5670.41		109	213.076	0.0688664	758.379
		147	173.117	0.345671	4499.83		170	190.017	0.0404962	599.738		183	201.076	0.0332538	411.606		153	173.081	0.0454848	773.471		146	168.998	0.401293	4948.52		174	183.973	0.114028	1978.55		193	223.032	0.0569472	315.32		142	158.992	0.0316869	492.03		110	213.185	0.117605	1342.65
		148	174.022	0.0409859	590.462		171	191.019	0.0860961	1230.58		184	201.112	0.0570438	729.424		154	173.117	0.087429	1331.63		147	169.085	0.0744429	1092.61		175	183.991	0.530875	7108.89		194	225.984	0.131367	999.874		143	159.023	0.0142788	274.406		111	213.905	0.194037	1985.35
		149	174.058	0.0477389	754.185		172	192.032	0.0554755	685.323		185	201.965	0.0563073	662.645		155	174.022	0.0257757	425.769		148	169.993	0.466607	5328.76		176	184.994	0.0474184	350.957		195	227.092	0.0580897	471.895		144	159.065	0.0592345	1258.83		112	214.909	0.28255	2278.61
		150	174.12	0.0347917	439.658		173	193.028	0.0752557	892.677		186	202.053	0.072355	813.97		156	174.058	0.0843403	1209.15		149	170.999	0.080585	614.639		177	185.081	0.096101	1330.38		196	227.128	0.0371069	366.994		145	159.101	0.0164948	364.409		113	215.091	0.0499189	607.758
		151	175.06	0.0553897	778.4		174	195.138	0.0298216	426.363		187	205.159	0.0861484	999.788		157	175.064	0.0402925	381.077		150	171.065	0.135406	1911.14		178	185.117	0.0267723	430.357		197	227.201	0.47127	4185.09		146	159.127	0.02729	464.636		114	215.904	0.129742	1209.64
		152	175.983	0.0482718	488.237		175	197.081	0.025917	321.046		188	207.046	0.0507766	429.848		158	175.992	0.0549627	455.246		151	171.101	0.167034	2537.2		179	185.153	0.0864688	1221.67		198	228.204	0.0730004	648.185		147	160.006	0.114071	2333.81		115	216.069	0.109407	885.47
		153	176.037	0.062618	930.397		176	199.096	0.0611279	863.615		189	208.01	0.247726	2966.42		159	176.038	0.0417699	426.437		152	171.138	0.404068	5737.53		180	185.988	0.0472689	372.215		199	229.107	0.0315802	307.062		148	160.043	0.108543	2131.38		116	216.906	0.173859	1281.12
		154	177.091	0.0420799	470.705		177	199.134	0.0221122	310.569		190	210.006	0.0358612	385.024		160	177.091	0.0283809	395.76		153	172.141	0.0476679	669.842		181	187.096	0.0538816	718.477		200	229.144	0.0294677	302.723		149	161.042	0.0349329	529.97		117	218.901	0.0685768	645.833
		155	178	0.0497818	504.554		178	199.169	0.223923	3080.17		191	211.097	0.0332867	447.197		161	178.004	0.0562091	555.92		154	173.008	0.0263274	299.545		182	189.978	0.152564	2033.01		201	233.154	0.2391	2052.94		150	162.022	0.0464175	886.803		118	219.174	0.141727	1478.55
		156	181.933	0.03047	376.985		179	199.968	0.0566226	729.2		192	212.074	0.310016	3699.54		162	181.933	0.0593092	877.517		155	173.044	0.0251018	378.409		183	190.017	0.042516	522.831		202	234.158	0.0445473	346.822		151	162.076	0.0169575	355.867		119	220.146	0.595706	5955.29
		157	182.012	0.117504	1547.8		180	200.173	0.0350638	432.846		193	213.076	0.0614902	664.727		163	182.012	0.0305226	465.102		156	173.081	0.0818518	1181.15		184	191.019	0.392215	5242.89		203	236.105	0.0888903	690.2		152	163.072	0.0260231	306		120	221.151	0.193568	1835.76
		158	183.102	0.0426705	536.2		181	201.076	0.0427914	566.748		194	213.112	0.0255064	335.382		164	183.102	0.0323103	466.185		157	173.117	0.249736	3373.85		185	192.031	0.105698	1024.26		204	238.268	0.194865	856.908		153	164.019	0.0367015	659.924		121	225.984	0.135916	1153.79
		159	183.138	0.0266989	341.954		182	201.112	0.0736209	996.508		195	213.149	0.0319883	416.779		165	183.932	0.0333961	463.049		158	174.022	0.0362512	541.47		186	193.028	0.047478	458.554		205	239.016	15.0504	132730		154	165.04	0.0528762	950.642		122	227.091	0.0604468	612.97
		160	183.991	0.0642834	486.815		183	202.053	0.0642497	802.311		196	213.185	0.129081	1578.22		166	183.991	0.804841	11010.2		159	174.058	0.158639	2224.23		187	194.926	0.0555293	736.077		206	239.129	0.206622	1850.65		155	166.964	0.0209755	443.067		123	227.201	0.357336	3720.95
		161	185.081	0.105353	1340.38		184	203.092	0.0234398	321.969		197	213.905	0.139592	1541.02		167	184.993	0.042305	479.077		160	174.12	0.0284826	352.673		188	195.138	0.0236173	323.2		207	239.962	0.0815741	689.511		156	167.07	0.0138544	333.742		124	233.154	0.234654	2325.3
		162	185.117	0.0542239	723.092		185	205.159	0.0790556	1007.43		198	214.911	0.122788	1145.6		168	185.081	0.0767201	1180.38		161	175.06	0.0610714	790.333		189	199.097	0.0430509	582.092		208	240.018	1.42235	11119.8		157	167.473	0.303951	3108.29		125	236.104	0.147385	1351.96
		163	185.154	0.146855	1824.98		186	207.044	0.0317176	339.877		199	215.091	0.0490071	612.455		169	185.117	0.0311725	452.508		162	175.984	0.0485709	468.182		190	199.169	0.177074	2358.91		209	240.132	0.0383366	281.077		158	167.996	20.928	449434		126	238.267	0.156803	836.394
		164	187.06	0.0338119	406.431		187	208.01	0.285641	3357.35		200	215.904	0.0866493	927.394		170	185.154	0.0958345	1441.22		163	176.037	0.0815604	802.197		191	199.968	0.144237	1836.75		210	241.013	1.81103	12572		159	168.998	1.13014	19048.7		127	239.016	12.5008	126826
		165	187.096	0.0964806	1276.91		188	209.012	0.0289108	339.76		201	216.069	0.0381113	514.018		171	185.988	0.0488174	528.6		164	177.09	0.0434604	412.848		192	200.173	0.02783	321.231		211	241.108	0.0294405	270.062		160	169.049	0.0124526	287.294		128	239.129	0.211873	2166.74
		166	187.133	0.0544822	638.338		189	210.006	0.0390532	434.185		202	216.909	0.0869493	801.27		172	186.973	0.0375556	563.754		165	177.999	0.056965	570.242		193	201.076	0.0299326	421.655		212	241.143	0.0304276	282.923		161	169.085	0.036326	759.864		129	240.018	1.14789	10799.9
		167	188.038	0.020674	312.185		190	211.096	0.0466829	592.797		203	217.107	0.0249611	284.667		173	187.096	0.0503941	789.249		166	181.933	0.0949482	1216.29		194	201.112	0.0441761	604.754		213	241.217	0.28837	2389.81		162	169.122	0.0253737	387.894		130	241.013	2.12734	13784.4
		168	189.076	0.0344787	411.877		191	212.074	0.287503	3452.55		204	219.175	0.152841	1800.82		174	187.133	0.0206099	329.006		167	182.011	0.0660667	888.618		195	205.159	0.0732253	899.262		214	242.015	0.152046	945.298		163	169.993	1.32982	20963.8		131	241.216	0.176849	1712.1
		169	189.112	0.0412366	452.292		192	213.076	0.059793	724.12		205	220.146	0.622608	6758.39		175	187.999	0.0282087	390.769		168	183.007	0.0538364	596.47		196	207.044	0.0989451	1017.75		215	242.176	0.065446	554.308		164	170.997	0.101746	1132.21		132	242.02	0.162229	938.903
		170	189.978	0.0296144	350.477		193	213.112	0.0335235	441.049		206	221.152	0.194526	1987.53		176	189.978	0.202209	2918.25		169	183.101	0.0384515	522.652		197	208.01	0.229092	2666.88		216	242.22	0.0485852	385.4		165	171.065	0.094737	1780.45		133	242.176	0.060512	582.455
		171	190.017	0.0625204	793.4		194	213.149	0.024987	343.231		207	223.038	0.138749	1194.8		177	190.017	0.032947	506.785		170	183.931	0.0484888	618.439		198	210.007	0.0293357	321.062		217	243.015	0.0819185	370.108		166	171.102	0.0956484	2076.73		134	243.026	0.118847	683.594
		172	191.019	0.17334	2133.97		195	213.185	0.145526	1762.2		208	225.185	0.0281169	341		178	191.019	0.422575	5894.75		171	183.991	0.162351	1488.33		199	211.097	0.0360596	480.492		218	243.16	0.0397347	322.237		167	171.138	0.367186	7233.05		135	253.144	0.0647423	634.197
		173	191.107	0.0467753	313.625		196	213.905	0.144454	1713.74		209	225.984	0.155328	1593.91		179	192.032	0.119597	1259.2		172	185.081	0.0990398	1287.97		200	212.074	0.27694	3315.18		219	245.102	0.0383156	311.062		168	171.996	0.023756	301.152		136	255.232	0.665002	6334.09
		174	192.031	0.0466826	444.305		197	214.912	0.125184	1283.35		210	227.092	0.0431445	489.045		180	193.028	0.041314	385.308		173	185.117	0.0426672	640.606		201	213.077	0.0549798	629.4		220	250.145	0.0856922	538.138		169	172.141	0.0429055	859.355		137	256.236	0.119393	1084.23
		175	193.028	0.10537	1171.13		198	215.091	0.0541397	713.723		211	227.128	0.0336691	393.364		181	194.927	0.109868	1540.04		174	185.154	0.115404	1470.42		202	213.185	0.111404	1336.67		221	253.144	0.0574419	516.431		170	173.044	0.0235061	458.818		138	256.947	0.0743087	721.133
		176	193.086	0.0357801	303.751		199	215.904	0.0893815	1001.85		212	227.201	0.436852	4898.87		182	195.012	0.0399795	349.708		175	187.06	0.0282017	360.291		203	213.905	0.0880814	1036.37		222	253.217	0.114694	905.031		171	173.081	0.0420406	845.015		139	260.998	0.470592	4186.41
		177	195.138	0.0438697	520.015		200	216.069	0.0383224	498.071		213	228.204	0.0705284	800.758		183	195.138	0.0270958	401.092		176	187.096	0.0675893	938.303		204	213.986	0.036436	367.754		223	255.233	1.23152	9523.54		172	173.117	0.0615335	1099.03		140	263.013	0.846852	7241.38
		178	197.081	0.0362589	418.215		201	216.909	0.0783426	743.483		214	229.107	0.0313418	368.545		184	195.991	0.0265957	330.197		177	187.133	0.0423051	495.803		205	214.909	0.0998792	854.538		224	256.236	0.215097	1742.47		173	174.022	0.0384676	708.642		141	264.016	0.0787936	672.955
		179	197.154	0.0337442	367.862		202	217.107	0.0310386	379.935		215	229.144	0.0323172	380.303		185	198.928	0.0292167	370.969		178	187.999	0.0328113	413.221		206	215.092	0.037305	494.957		225	256.948	0.0867643	714.6		174	174.058	0.0239748	511		142	265.01	0.0974787	761.985
		180	199.097	0.0609663	793.972		203	219.175	0.134748	1631.95		216	233.154	0.230634	2398.02		186	199.097	0.0376581	531.092		179	188.074	0.0329619	447		207	215.904	0.0574938	606.708		226	258.946	0.0519037	366.492		175	175.06	0.0218469	407.945		143	265.147	0.0819117	665.158
		181	199.136	0.0490603	421.785		204	220.146	0.474936	5499.78		217	234.158	0.0400166	424.439		187	199.133	0.0225115	296.154		180	189.076	0.0311809	432.864		208	216.069	0.0297336	396.723		227	260.998	0.489047	3792.74		176	176	0.110332	1307.65		144	271.005	0.375432	3064.12
		182	199.169	0.281302	3355.83		205	221.152	0.145775	1537.69		218	236.104	0.148275	1468.36		188	199.169	0.178947	2495.45		181	189.112	0.0266045	318.906		209	216.908	0.0990133	879.135		228	261.937	0.0422504	334.108		177	176.038	0.0763856	1363.8		145	283.263	0.256417	2268.52
		183	199.968	0.0401902	466.954		206	223.029	0.0413776	373.96		219	237.109	0.0240722	278.018		189	199.968	0.636282	8689.77		182	189.978	0.0450527	554.033		210	218.902	0.031612	302.569		229	262.001	0.0463045	335.662		178	177.091	0.0228297	386.039		146	293.063	0.173222	1616.14
		184	200.172	0.0413078	471.4		207	225.113	0.0229604	311.185		220	238.268	0.133532	726.348		190	200.173	0.0252445	331.508		183	190.017	0.0516595	615.97		211	219.175	0.121496	1449.69		230	263.014	0.467175	3322.35		179	178.007	0.0683023	665.576		147	293.175	2.91542	24125.8
		185	201.076	0.0553468	692.44		208	225.984	0.18115	1928.54		221	239.016	10.3608	115226		191	200.97	0.0348684	461.385		184	191.019	0.769191	9230.76		212	220.146	0.413365	4617.72		231	265.011	0.0585815	336.388		180	181.933	0.0218526	408.091		148	293.943	0.219951	1750.95
		186	201.112	0.0863739	1080.85		209	227.092	0.0544072	626.28		222	239.129	0.165415	1908.08		192	201.076	0.0298462	384.985		185	192.028	0.10063	797.879		213	221.151	0.122175	1280.34		232	265.148	0.0892813	625.062		181	182.012	0.0467968	819.703		149	294.179	0.558795	4643.68
		187	202.053	0.0975998	1009.48		210	227.128	0.0398706	521.015		223	239.961	0.106853	1060.71		193	201.112	0.0412583	632.265		186	193.027	0.086825	865.47		214	223.038	0.191914	1970.17		233	269.249	0.108089	852.646		182	183.007	0.164635	2772.83		150	295.003	0.0746039	603.667
		188	203.092	0.0255901	339.462		211	227.201	0.404219	4695.35		224	240.018	0.959296	10091.7		194	201.965	0.0629504	830.692		187	195.012	0.0592807	574.782		215	225.185	0.0283915	344.305		234	271.006	0.25634	1630.85		183	183.101	0.0272566	526.515		151	295.174	0.12801	649.242
		189	205.159	0.080677	921.138		212	228.204	0.0641983	707.108		225	240.132	0.0313424	288.561		195	203.996	0.0365464	479.292		188	195.138	0.0378018	484.621		216	225.984	0.124603	1285.8		235	281.249	0.121951	876.578		184	183.974	0.196161	2362.91		152	296.951	0.302645	2539.03
		190	208.01	0.17505	1860.4		213	229.108	0.0364783	439.157		226	241.012	1.44553	10968.1		196	205.159	0.055982	740.926		189	197.081	0.0300826	404.433		217	227.092	0.0415649	440.569		236	283.265	0.60303	4304.36		185	185.081	0.0883619	1578.37		153	297.004	0.0631607	556.939
		191	209.154	0.0795663	942.185		214	229.144	0.0363859	414.785		227	241.108	0.0360598	406.348		197	207.045	0.0704298	598.385		190	198.928	0.0282609	347.288		218	227.128	0.0252046	307.477		237	284.268	0.121004	867.831		186	185.117	0.0224367	435.842		154	298.947	0.153444	1244.02
		192	211.097	0.819745	9258.48		215	233.154	0.213781	2412.94		228	241.143	0.0229603	258.452		198	208.01	0.181579	2196.06		191	199.096	0.0485378	620.394		219	227.201	0.400468	4665.62		238	293.064	0.104578	735.723		187	185.154	0.0794301	1517.86		155	301.945	0.297514	2356.26
		193	211.132	0.0350737	457.523		216	234.158	0.0392606	401.431		229	241.217	0.256202	2660.95		199	210.007	0.0268887	374.754		192	199.133	0.0330728	398.545		220	228.204	0.0648205	732.025		239	293.176	1.96707	13848.1		188	186.113	0.0272201	461.682		156	302.945	1.50604	11935.5
		194	212.074	0.29199	3504.31		217	236.104	0.107469	1155.92		230	242.016	0.118188	825.803		200	211.097	0.280102	3613.25		193	199.169	0.235667	2949.06		221	229.108	0.0250842	316.015		240	293.944	0.144413	940.662		189	187.06	0.0206838	343.485		157	303.945	0.306304	2197.74
		195	212.099	0.105762	1198.11		218	238.268	0.165485	1000.97		231	242.176	0.107338	1187.52		201	212.074	0.235415	3002.19		194	199.968	0.100981	1210.98		222	233.154	0.185973	1978.95		241	294.18	0.379387	2615.78		190	187.096	0.0528393	975.015		158	304.942	0.975014	7553.25
		196	213.077	0.0658908	717.889		219	239.016	13.3215	155718		232	242.22	0.0442904	465.997		202	212.099	0.0439661	553.585		195	200.173	0.0308769	379.333		223	234.158	0.0344617	381.84		242	295.004	0.0667506	444.622		191	187.133	0.01872	319.864		159	305.943	0.2318	1724.74
		197	213.111	0.0416503	385.717		220	239.129	0.169342	2031.26		233	243.02	0.073848	376.409		203	213.076	0.0481332	631.262		196	201.076	0.0445014	556.076		224	236.104	0.0803684	802.815		243	295.173	0.0966178	388.738		192	189.978	0.0727703	1198.44		160	306.941	0.636172	4793.05
		198	213.148	0.0496529	610.462		221	239.961	0.0658768	673.483		234	243.123	0.0305984	353.242		204	213.149	0.0208837	307		197	201.112	0.0656903	837.409		225	238.268	0.168205	978.074		244	296.952	0.237073	1578.16		193	190.017	0.0418556	794.167		161	309.17	0.288079	2188.4
		199	213.185	0.21198	2477.18		222	240.018	1.21547	12873.7		235	243.16	0.0565816	498.536		205	213.185	0.134045	1685.26		198	202.053	0.0576663	639.803		226	239.016	13.2881	153262		245	297.004	0.0487457	350.415		194	191.019	0.0828008	1434.17		162	311.168	0.176874	1320.76
		200	213.905	0.0964238	1049.56		223	240.131	0.0333331	362.138		236	245.103	0.0296531	339.424		206	213.905	0.173051	2201.75		199	203.091	0.026492	364.47		227	239.129	0.137894	1503.38		246	297.047	0.061119	409.031		195	192.032	0.07118	1136.17		163	325.183	0.147874	964.97
		201	214.188	0.0319179	386.031		224	241.013	1.68185	15057		237	250.146	0.0791244	598.227		207	214.908	0.215383	1911.82		200	205.159	0.0642928	718.894		228	239.2	0.021885	286.862		247	297.155	0.122593	571.277		196	193.028	0.0884465	1342.9		164	336.984	0.196671	1343.35
		202	214.911	0.126328	1010.63		225	241.108	0.0412299	485.2		238	253.144	0.042189	449.167		208	215.092	0.0341055	464.308		201	207.044	0.0455309	487.773		229	239.961	0.0832087	894.742		248	298.948	0.118363	791.862		197	193.994	0.0294431	435.121		165	382.018	0.137681	865.736
		203	215.091	0.0688009	835.077		226	241.143	0.0273781	310.062		239	253.217	0.138467	1439.45		209	215.128	0.0203081	297.769		202	208.01	0.191342	2127.12		230	240.018	1.25618	12953.3		249	301.946	0.21983	1490.57		198	194.927	0.0220391	419.033		166	392.026	0.162111	1018.52
		204	215.128	0.0462695	554.092		227	241.217	0.206324	2183.22		240	255.029	0.0991916	905.788		210	215.904	0.112761	1260.51		203	209.154	0.0535728	661.318		231	241.012	1.4322	14351		250	302.946	0.624705	4153.98		199	195.138	0.020054	374.606
		205	215.164	0.0215614	265.348		228	242.016	0.142427	1135.4		241	255.123	0.0322769	356.939		211	216.906	0.179039	1640.94		204	210.006	0.0244159	293.455		232	241.108	0.0278971	333.566		251	303.946	0.181442	1176.98		200	195.991	0.0223415	378.861
		206	215.904	0.0663403	620.532		229	242.176	0.110923	1185.74		242	255.233	0.982875	10009.1		212	217.011	0.0543047	598.683		205	211.097	0.656965	7789.54		233	241.217	0.260612	2728.01		252	304.943	0.406037	2660.68		201	197.081	0.0201087	356.339
		207	216.069	0.0544215	588.323		230	242.22	0.0363865	424.963		243	256.236	0.16906	1696.95		213	218.902	0.0715392	739.615		206	211.132	0.0253344	336.124		234	242.015	0.12019	1078.32		253	305.944	0.0968913	631.425		202	199.097	0.0391974	688.409
		208	216.908	0.0816365	648.846		231	243.017	0.0813689	435.354		244	256.948	0.0545611	549.288		214	219.175	0.0828665	1034.49		207	212.074	0.229429	2727.68		235	242.176	0.0546448	646.769		254	306.942	0.264129	1764.09		203	199.169	0.152543	2565.52
		209	217.107	0.0339175	355.138		232	243.123	0.035008	444.812		245	257.139	0.0287975	370.564		215	220.146	0.350395	4263.46		208	212.099	0.0864293	995.53		236	242.22	0.0472473	541.028		255	309.171	0.356391	2246.32		204	199.968	0.134717	2264.24
		210	217.986	0.0779092	440.572		233	243.161	0.0575168	411.04		246	260.999	0.279194	2822.76		216	221.151	0.0756964	830.828		209	213.076	0.0565141	666.512		237	243.011	0.0535976	452.231		256	310.175	0.0719308	466.378		205	200.172	0.025098	379.303
		211	219.175	0.151641	1694.03		234	245.102	0.0370545	415.815		247	261.937	0.0358443	372.194		217	223.038	0.200882	2266.45		210	213.11	0.03243	335.339		238	249.97	0.0418013	434.569		257	310.999	0.119996	773.323		206	201.076	0.0377205	662.818
		212	220.146	0.581849	5770.41		235	250.145	0.0681969	605.892		248	263.014	0.393645	3639.53		218	225.984	0.128582	1361.26		211	213.149	0.0407868	506.924		239	250.146	0.0621253	543.951		258	311.169	0.264901	1614.09		207	201.112	0.0438447	728.227
		213	221.15	0.101721	1001.65		236	253.144	0.0419052	496.782		249	264.017	0.0388012	325.394		219	227.092	0.0745622	922.055		212	213.185	0.165931	1933.95		240	253.143	0.027228	304.523		259	312.173	0.0562709	333.969		208	202.053	0.0421689	616.885
		214	223.028	0.0454365	365.446		237	253.217	0.0632819	706.609		250	265.011	0.0519952	366.061		220	227.128	0.0283062	357.4		213	213.905	0.278819	3061.84		241	253.217	0.149125	1588.44		260	325.185	0.231543	1360.12		209	203.092	0.0164626	304.288
		215	225.112	0.0292073	331.369		238	255.124	0.0371069	414.815		251	265.148	0.0814803	728.076		221	227.201	0.303037	3705.29		214	213.986	0.0327993	317.212		242	255.029	0.0844023	804.015		261	326.188	0.0506074	308.468		210	205.159	0.0573924	913.864
		216	225.154	0.0426822	288.535		239	255.233	0.71751	7456.99		252	265.965	0.0620382	609.848		222	228.16	0.0442022	575.554		215	214.91	0.304719	2483.05		243	255.233	0.793952	8147.04		262	336.986	0.381496	2148.25		211	207.044	0.0539921	813.888
		217	225.984	0.125257	1122.48		240	256.236	0.12981	1410.58		253	267.233	0.033255	343.93		223	228.204	0.0451172	596.831		216	215.092	0.0526641	629.47		244	256.236	0.140189	1416.57		263	338.983	0.0649209	377.102		212	208.01	0.316029	4871.94
		218	227.092	0.149789	1562.23		241	256.948	0.0547414	604.548		254	269.249	0.0873568	834.158		224	229.108	0.0237866	323.738		217	215.128	0.0341035	407.394		245	256.949	0.036355	357.031		264	339.201	0.0906575	512.886		213	209.012	0.0316342	462.576
		219	227.128	0.0754521	834.434		242	257.103	0.0290524	357.446		255	271.006	0.313462	2737.65		225	229.144	0.0409004	495.151		218	215.904	0.176856	1778.86		246	260.999	0.311798	3147.58		265	358.969	0.163917	765.831		214	210.006	0.0412889	565.503
		220	227.201	0.507871	5205.8		243	257.139	0.0344982	391.031		256	271.119	0.0306019	289.636		226	233.154	0.192932	2301.11		219	216.069	0.0676981	638.682		247	262.001	0.0315804	302.769		266	382.019	0.10411	598.778		215	211.097	0.0332757	523.439
		221	228.16	0.0596499	664.492		244	258.946	0.0320223	321.169		257	281.249	0.115465	1067.35		227	234.038	0.0315921	323.092		220	216.907	0.196595	1539.8		248	263.014	0.118461	877.985		267	392.028	0.200211	1079.03		216	212.074	0.221917	3375.98
		222	228.205	0.0798889	786.778		245	259.119	0.0240056	292.049		258	283.264	0.397441	3777.54		228	234.158	0.034253	393.092		221	217.107	0.0249417	312.697		249	265.148	0.0378878	311.742							217	213.076	0.0481859	704.658
		223	229.107	0.0618036	690.769		246	260.998	0.338229	3505.6		259	284.268	0.0812122	770.676		229	235.169	0.0414037	452.923		222	217.903	0.0435785	350.891		250	265.965	0.151321	1474.68			Mass/Charge (Da)	% Area	Height		218	213.112	0.020383	425.612
		224	229.144	0.0803148	846.283		247	262.001	0.0344723	318.76		260	287.947	0.0626454	563.4		230	236.023	0.0591191	686.092		223	218.901	0.0695459	636.47		251	267.233	0.0354946	351.015		1	59.0135	0.27546	5569.82		219	213.149	0.013831	283.47
		225	231.087	0.0281077	316.532		248	263.014	0.389829	3720.32		261	289.018	0.0389962	333.955		231	238.268	0.142375	875.138		224	219.175	0.10562	1190.14		252	269.249	0.0806491	840.923		2	59.8021	0.0406232	705.108		220	213.185	0.102223	1679.41
		226	233.154	0.243165	2476.16		249	264.016	0.0350269	330.815		262	293.064	0.107019	951.936		232	239.016	10.9018	130220		225	220.146	0.412135	4351.28		253	271.005	0.193403	1364.14		3	59.9853	2.23745	45138.3		221	213.905	0.0787422	1226.84
		227	234.158	0.0424959	392.942		250	265.011	0.0556381	408.431		263	293.176	2.91118	25811		233	239.129	0.14794	1768.14		226	221.15	0.0779639	804.439		254	271.952	0.0515969	513.785		4	60.9928	0.882423	15930.7		222	214.144	0.0244452	378.515
		228	235.169	0.0567239	504.738		251	265.148	0.0391135	342.662		264	293.944	0.135159	1189.05		234	239.961	0.0685506	714.692		227	223.037	0.0973534	740.676		255	281.249	0.0867461	832.643		5	61.9881	0.886811	17767		223	214.909	0.0936961	1134.79
		229	238.268	0.116248	601.262		252	265.965	0.0453701	427.585		265	294.18	0.539242	4815.1		235	240.019	1.02648	11176.1		228	225.984	0.127957	1264.28		256	283.265	0.343589	3286.2		6	63.9442	0.0137931	307.182		224	215.091	0.042521	687.124
		230	239.016	8.96373	90614.6		253	269.139	0.0256936	310.342		266	295.004	0.0686402	620.739		236	240.132	0.0332157	311.354		229	227.092	0.119693	1241.92		257	284.268	0.0714465	669.363		7	63.962	0.0173631	325.545		225	215.904	0.0502988	679.091
		231	239.129	0.251754	2658.2		254	269.249	0.0673355	695.831		267	295.182	0.0755521	646.427		237	241.012	1.19625	12522.1		230	227.128	0.0528818	612.955		258	287.947	0.153008	1335.65		8	68.9951	0.0413556	825.606		226	216.069	0.0214406	339.218
		232	239.962	0.151848	1408.83		255	271.006	0.2907	2713.71		268	296.952	0.12192	1051.11		238	241.108	0.0230103	305.462		231	227.201	0.437492	4731.08		259	293.064	0.0505496	453.243		9	73.0288	0.0287865	564.831		227	216.907	0.0754484	870.803
		233	240.019	0.803812	7746.66		256	271.119	0.0339072	340.622		269	297.005	0.070833	609.273		239	241.143	0.0255625	318.338		232	228.204	0.0675544	771.379		260	293.176	1.64931	14864		10	74.0062	0.0170336	340.585		228	217.107	0.0174895	303.873
		234	240.132	0.0429271	438.492		257	271.951	0.0329109	331.597		270	297.048	0.0581065	514.333		240	241.217	0.206328	2338.57		233	229.107	0.0441936	525.758		261	293.944	0.0704059	542.08		11	74.7776	0.0288456	425.415		229	218.901	0.0281234	402.976
		235	241.018	1.73219	10533.5		258	273.014	0.0658003	337.754		271	297.154	0.105265	635.606		241	242.015	0.0926259	1004.1		234	229.144	0.0493669	596.909		262	294.18	0.314104	2891.51		12	74.991	0.016736	335.415		230	219.175	0.100668	1605.59
		236	241.108	0.045441	438.523		259	273.134	0.0215322	283.763		272	298.948	0.0596933	492.076		242	242.176	0.119443	1429		235	231.086	0.0285083	317.788		263	295.005	0.0456246	381.338		13	75.0082	1.8035	35975.7		231	220.146	0.392974	5850.67
		237	241.144	0.143007	1526.78		260	281.249	0.0733657	751.622		273	301.947	0.153028	1366.14		243	242.22	0.0373993	397.815		236	233.154	0.202141	2103.77		264	295.183	0.0421252	383.077		14	76.0113	0.046743	899.858		232	221.152	0.124228	1762.97
		238	241.18	0.0212296	257.923		261	283.265	0.28081	2671.92		274	302.946	0.380587	3176.71		244	243.011	0.0420168	402.502		237	234.158	0.0369334	381.773		265	296.952	0.0550466	483.585		15	76.9692	0.0196119	428.778		233	223.034	0.0573733	492.03
		239	241.217	0.318654	3080.89		262	284.268	0.0535782	522.892		275	303.946	0.120473	997.9		245	243.161	0.0878654	765.092		238	235.169	0.0450845	429.788		266	297.005	0.10141	821.877		16	76.9872	0.139928	2874.87		234	225.984	0.274572	3936.41
		240	242.024	0.141789	703.532		263	287.947	0.0414155	396.277		276	304.943	0.246593	2115.11		246	245.103	0.0285925	324.545		239	238.268	0.192848	1097.94		267	297.047	0.0560199	512.603		17	78.9583	0.0187333	335.803		235	227.092	0.0336414	515.276
		241	242.176	0.157735	1558.15		264	289.018	0.0399909	344.554		277	305.945	0.0594513	476.485		247	249.969	0.0317581	367.031		240	239.016	15.0036	164235		268	297.154	0.137163	1044.29		18	79.9564	0.0460403	932.092		236	227.128	0.0225789	383.2
		242	242.22	0.0575417	593.369		265	293.064	0.104664	1006.29		278	306.942	0.155987	1297.5		248	250.146	0.0578616	554.889		241	239.129	0.193792	2110.02		269	301.947	0.0559421	496.674		19	80.9643	0.0361159	726.969		237	227.201	0.291676	4490.51
		243	243.027	0.107386	666.938		266	293.176	2.21458	20947.1		279	309.172	0.336353	2772.6		249	251.954	0.0456614	434.222		242	239.961	0.0961565	970.403		270	302.947	0.372141	3254.22		20	85.0282	0.0242741	435.671		238	227.981	0.0306615	425.621
		244	243.124	0.0435962	523.726		267	293.944	0.115904	977.231		280	310.175	0.0688313	516.391		250	253.144	0.0565041	722.154		243	240.018	1.42135	13848.8		271	303.947	0.0810071	557.154		21	86.0237	0.0252357	488.683		239	228.16	0.0925644	1413.97
		245	243.159	0.117952	965.409		268	294.18	0.419095	3938.33		281	310.999	0.175729	1332.14		251	253.217	0.0579721	713.012		244	240.132	0.0353874	330.955		272	304.943	0.247945	2083.75		22	87.0076	0.0683084	1146.67		240	228.204	0.0447809	652.848
		246	245.103	0.0587709	608.477		269	295.005	0.109304	1103.26		282	311.17	0.240692	1893.86		252	255.029	0.113328	1178.91		245	241.013	1.79691	15292.9		273	305.945	0.054693	440.169		23	87.0441	0.0422911	840.818		241	229.107	0.0269728	418.573
		247	245.139	0.0344437	365.8		270	295.182	0.0602472	560.846		283	312.173	0.0467855	346.906		253	255.233	1.02255	11190.7		246	241.107	0.0305452	343.318		274	306.942	0.157732	1333.98		24	88.0394	0.312651	5820.69		242	229.145	0.047133	450.167
		248	250.146	0.0790328	598.708		271	296.952	0.0620392	524.938		284	313.167	0.0303275	280.818		254	256.236	0.176114	1938.1		247	241.144	0.0950438	1043.58		275	309.172	0.23338	1963.86		25	88.987	0.0183481	357.363		243	233.154	0.149463	2029.5
		249	251.164	0.0421154	322.738		272	297.005	0.112452	1048.98		285	325.185	0.242661	1899.67		255	256.948	0.068374	784.046		248	241.217	0.292055	2836.15		276	310.175	0.0503571	379.585		26	89.0234	0.386826	7782.22		244	234.158	0.0280186	372.53
		250	253.144	0.53163	5039.26		273	297.048	0.0566112	527.2		286	326.189	0.0520709	402.576		256	258.946	0.0436066	426.8		249	242.015	0.153026	1208.08		277	311	0.111125	852.677		27	89.0397	0.0750346	1188.72		245	236.105	0.0981737	1349.79
		251	253.217	0.0698092	629.277		274	297.154	0.0962246	508.015		287	336.986	0.536982	3618.98		257	260.999	0.277318	2894.22		250	242.176	0.0529721	543.939		278	311.17	0.304636	2607.65		28	91.021	0.12549	2488.57		246	238.268	0.127908	947.261
		252	254.147	0.0879728	796.815		275	301.947	0.168825	1513.75		288	337.988	0.0545051	378.258		258	263.013	0.0786049	559.646		251	242.22	0.0536961	527.348		279	312.173	0.0618622	574.323		29	91.0389	0.108287	1926.62		247	239.016	10.0188	145744
		253	255.124	0.0673423	691.615		276	302.946	0.346656	3029.17		289	338.983	0.0865521	548.415		259	265.148	0.0565874	485.308		252	243.015	0.0767325	460.012		280	321.008	0.0387241	321.252		30	93.0334	0.0990549	1832.06		248	239.129	0.128269	1845.77
		254	255.233	0.842294	8023.3		277	303.946	0.126415	1040.99		290	339.201	0.115259	854.118		260	265.965	0.302365	3116.85		253	243.123	0.0373508	446.409		281	325.185	0.246134	2006.94		31	94.9794	0.158887	2863.08		249	239.962	0.0740592	986.112
		255	256.236	0.152122	1460.97		278	304.943	0.225569	1897.72		291	342.99	0.0579849	412.679		261	267.961	0.0322574	341.308		254	243.16	0.0431125	425.467		282	326.189	0.0535729	435.954		32	96.6596	0.0336397	361.465		250	240.019	0.916252	12272.7
		256	256.948	0.037715	391.702		279	305.944	0.0528546	439.009		292	358.973	0.203332	990.406		262	269.249	0.0957554	986.385		255	245.103	0.0501235	528.53		283	336.986	1.00212	7108.75		33	96.959	2.35022	41255.2		251	240.132	0.0221788	300.236
		257	257.103	0.031484	336.338		280	306.942	0.139124	1218.6		293	382.02	0.0676785	486		263	271.006	0.121594	989.723		256	250.145	0.0619788	505.767		284	337.988	0.0979081	661.938		34	97.0644	0.0151036	303.169		252	241.012	1.2733	15230.6
		258	257.139	0.0561899	565.554		281	309.171	0.471319	4139.06		294	392.028	0.203274	1383		264	271.952	0.0305243	317.942		257	251.954	0.0528753	468.5		285	338.983	0.154894	1104.29		35	97.9587	0.0239988	358.997		253	241.108	0.0302906	445.185
		259	260.998	0.509606	4751.24		282	310.175	0.092863	770.455							265	278.028	0.0349408	324		258	253.144	0.365121	3586.86		286	339.201	0.0811779	656.985		36	98.9547	0.127193	1942.41		254	241.217	0.149856	2223.97
		260	261.937	0.0907905	860.551		283	311	0.141409	1187.29			Mass/Charge (Da)	% Area	Height		266	279.16	0.0357855	373.477		259	253.217	0.0715569	698.224		287	342.99	0.0744021	587.154		37	99.0053	0.117921	2075.51		255	242.015	0.0988942	1086.41
		261	262.001	0.0519785	442.985		284	311.17	0.168668	1332.86		1	59.0135	0.228731	5944.4		267	281.249	0.0892956	890.969		260	254.027	0.0349594	317.985		288	358.973	0.319683	1641.91		38	99.0439	0.0365078	646.077		256	242.176	0.745708	10737.3
		262	263.014	1.25112	11190		285	325.185	0.125023	897.8		2	59.8021	0.0329084	716.076		268	283.265	0.702697	6835.22		261	254.148	0.0610392	559.152		289	380.949	0.0599174	300.508		39	101.023	0.0324977	557.338		257	242.22	0.0241635	379.285
		263	264.016	0.120269	1020.86		286	336.986	0.483344	3180.37		3	59.9853	1.91427	50344.2		269	284.268	0.138603	1368.42		262	255.029	0.0521406	434.179		290	392.029	0.244748	1653.5		40	101.06	0.100947	1759.31		258	243.013	0.0572329	473.636
		264	265.011	0.138882	1071.53		287	337.988	0.0536481	341.308		4	60.9927	0.844146	20301.9		270	287.947	0.222681	2127.91		263	255.123	0.0479099	492.303		291	395.028	0.0459046	344.323		41	103.039	0.0208601	348.677		259	243.123	0.0230457	371.012
		265	265.148	0.0599727	440.354		288	338.983	0.0785986	481.815		5	61.9881	0.235036	5569.88		271	293.064	0.0360979	398.062		264	255.233	1.03569	10264.1							42	104.034	0.058433	996.538		260	243.178	0.177527	1727.77
		266	267.16	0.0419102	373.698		289	342.99	0.0866334	712.046		6	63.9619	0.0150617	370.333		272	293.176	0.509811	4896.62		265	256.236	0.182712	1749.35			Mass/Charge (Da)	% Area	Height		43	108.995	0.0365415	527.222		261	245.103	0.0243682	341.439
		267	269.14	0.188233	1741.48		290	358.974	0.176896	842.215		7	64.9698	0.0165467	389.024		273	293.944	0.106976	985.225		266	256.948	0.108707	1028.39		1	59.0135	0.211513	5387.83		44	111.007	0.0372182	584.877		262	249.97	0.0380288	519.924
		268	269.249	0.10091	875.031		291	382.02	0.0842709	587.662		8	68.9951	0.0465788	1186.7		274	294.18	0.0976619	953.662		267	257.139	0.0386985	408.03		2	59.802	0.027073	634.437		45	115.039	0.0903039	1460.31		263	250.146	0.0510483	579.409
		269	270.142	0.0359142	325.369		292	392.028	0.40757	2944.79		9	72.9925	0.0213826	519.27		275	295.156	0.143463	1164.46		268	258.946	0.0598222	565.933		3	59.9851	1.56097	42386.2		46	115.075	0.416783	6653.38		264	253.144	0.040532	604.015
		270	271.006	0.374451	3247.83		293	393.03	0.05734	397.154		10	73.0287	0.0252132	646.712		276	296.162	0.070352	653.585		269	260.998	0.399702	3849		4	60.8065	0.0152616	309.169		47	116.016	0.0242224	443.526		265	253.217	0.0426999	618.848
		271	271.134	0.0780648	337.169		294	394.025	0.0664913	470.308		11	74.7777	0.02619	492.53		277	296.952	0.168348	1518.68		270	261.937	0.037805	329.17		5	60.9927	0.938747	23263.2		48	116.078	0.0327664	479.323		266	255.029	0.036681	455.227
		272	271.228	0.0413249	326.462		295	395.028	0.0385712	316.188		12	74.991	0.01544	360.176		278	297.006	0.0851358	648.862		271	262.002	0.0424328	375.082		6	61.7986	0.0463549	1013.74		49	116.927	0.0322109	504.514		267	255.124	0.0229467	332.8
		273	272.009	0.0305515	280.677							13	75.0081	1.7579	45961.7		279	297.047	0.0444627	407.292		272	263.014	0.364305	3091.63		7	61.9715	0.015052	352.305		50	117.018	0.141639	2250.28		268	255.233	0.572869	7496.02
		274	273.011	0.0671357	341.64			Mass/Charge (Da)	% Area	Height		14	76.0113	0.0475842	1195.62		280	297.164	0.215611	1192.86		273	265.01	0.0460008	304.409		8	61.9882	2.83893	77027.3		51	117.054	0.0237145	425.382		269	256.236	0.100613	1371.11
		275	273.135	0.0450431	443.086		1	59.0136	0.27527	7555.35		15	76.9691	0.0131758	395.658		281	298.948	0.0792971	747.234		274	265.148	0.0819118	724.909		9	62.9892	0.0225102	332.108		52	117.995	0.0269911	458.96		270	256.949	0.0324343	400.106
		276	279.16	0.0797448	682.062		2	59.802	0.0235081	606.548		16	76.9872	0.155157	3877.32		282	301.947	0.10578	886.815		275	267.16	0.0325507	312		10	63.9622	0.013268	317.708		53	119.639	0.167085	1428.35		271	257.103	0.024566	315.348
		277	281.249	0.0631102	526.591		3	59.9852	1.48321	40914.6		17	77.012	0.0138836	344.727		283	302.946	0.864256	7844.96		276	269.14	0.143662	1284.39		11	63.992	0.0215441	539.243		54	120.011	11.8449	196689		272	257.139	0.016244	290.091
		278	283.264	0.312963	2590.76		4	60.9928	0.800101	20682		18	79.9564	0.062213	1622.74		284	303.947	0.148504	1252.72		277	269.249	0.116415	1042.12		12	68.995	0.0402993	998.815		55	121.013	0.584875	8216.37		273	260.999	0.138226	1757.06
		279	284.268	0.0634912	547.538		5	61.9881	0.748885	19841.5		19	80.9642	0.102828	2641.96		285	304.943	0.565886	5360.17		278	270.022	0.0399524	395.288		13	71.0129	0.0351032	908.354		56	121.027	0.143265	2490.25		274	263.014	0.121021	1426.26
		280	284.997	0.0415371	311.031		6	63.9618	0.0115241	369.086		20	85.0282	0.0196537	499.47		286	305.945	0.13088	1181.42		279	271.006	0.258457	1933.8		14	72.9935	0.0324496	613		57	121.99	0.0463725	835.123		275	265.965	0.0999459	1201.74
		281	285.135	0.0395379	327.877		7	68.9951	0.0507187	1428.15		21	86.0237	0.0443848	1107.65		287	306.942	0.376946	3481.17		280	271.228	0.0352761	309.515		15	73.0285	0.0211859	564.132		58	122.007	0.677535	9003.65		276	269.249	0.0492763	659.591
		282	293.064	0.151256	1274.06		8	71.013	0.0151106	381.326		22	87.0078	0.0454512	1016.11		288	307.944	0.0448025	384.046		281	273.134	0.0383118	392.409		16	74.006	0.0119774	426.96		59	122.905	0.0651911	1004.36		277	271.006	0.265896	2796.89
		283	293.177	0.142558	1099.63		9	73.0287	0.0329946	905.323		23	87.0441	0.0371103	875.703		289	308.94	0.0468553	406.006		282	279.16	0.0498306	444.497		17	74.7777	0.0266688	570.182		60	122.974	0.273812	4095.4		278	271.119	0.0273575	344.833
		284	293.944	0.310722	2577.17		10	74.0063	0.0133261	397.148		24	88.0394	0.373658	9229.98		290	309.172	0.262934	2267.02		283	281.249	0.0970569	836.93		18	74.9911	0.0178448	393.615		61	123.01	0.0286539	380.969		279	271.952	0.039976	521.821
		285	294.947	0.0439039	393.431		11	74.7777	0.0306198	628.785		25	88.987	0.0153192	373.203		291	310.175	0.0534687	471.477		284	283.265	0.457504	4124.09		19	75.0081	1.82128	49333.5		62	125.096	0.0243809	422.557		280	272.009	0.0284362	318.894
		286	295.004	0.144879	1256.98		12	74.9911	0.0202947	489.077		26	89.0234	0.283777	7074.21		292	311	0.105234	895.255		285	284.268	0.0981709	836.015		20	75.9615	0.0205853	505.123		63	127.039	0.0461147	677.646		281	273.006	0.0505725	320.909
		287	295.156	0.517276	4365.74		13	75.0081	2.05131	57592		27	89.04	0.0607361	1198.68		293	311.169	0.289629	2274.82		286	287.947	0.0389167	360.345		21	76.0112	0.0491118	1287.86		64	127.075	0.0326577	495.077		282	281.249	0.0475396	568.242
		288	295.941	0.0424856	318.108		14	76.0113	0.054574	1460.62		28	91.021	0.112238	2815.14		294	312.173	0.0653554	499.769		287	293.064	0.109999	931.37		22	76.969	0.022222	626.108		65	127.88	0.112614	1456.78		283	283.265	0.208989	2497.12
		289	296.16	0.114254	865.083		15	76.969	0.0127789	388.846		29	91.0388	0.0994525	2393.91		295	313.167	0.0685889	603.892		288	293.177	0.256743	2240.81		23	76.9871	0.105722	2982.58		66	129.017	0.059531	789.785		284	284.268	0.0431109	586.667
		290	296.952	0.123369	963.474		16	76.9872	0.0848772	2334.4		30	93.0334	0.0894112	2008.45		296	321.008	0.0446035	410.385		289	293.944	0.132236	1184.52		24	77.012	0.0140607	357.357		67	129.054	0.15514	2324.43		285	287.947	0.0976735	1166.75
		291	297.004	0.0568957	580.809		17	77.0121	0.0155876	434.892		31	94.9795	0.135135	3111.32		297	325.185	0.245696	1940.09		290	294.18	0.0456929	403.812		25	79.9563	0.073164	1900.89		68	129.091	0.184996	2712.37		286	289.018	0.0358617	380.333
		292	297.048	0.0633188	511.615		18	79.9564	0.0508622	1444.15		32	96.6596	0.0538916	768.348		298	325.974	0.0373051	339.372		291	295.004	0.050814	471.136		26	80.9641	0.05109	1315.85		69	129.878	0.0657799	763.311		287	293.065	0.0605187	771.167
		293	297.17	0.239355	1348.82		19	80.9642	0.0360251	921.338		33	96.959	3.62282	82871.6		299	326.188	0.0529048	399.892		292	295.156	0.375249	3125.78		27	85.0278	0.0207573	479.806		70	131.033	0.0479438	678.935		288	293.177	2.01927	23882.2
		294	298.13	0.0886987	709.692		20	85.0281	0.0223099	551.046		34	97.0645	0.0144843	321.576		300	336.988	1.07975	6883.76		293	296.16	0.085352	708.524		28	86.0236	0.0647334	1747.57		71	131.07	0.0387589	576.785		289	293.944	0.0873625	934.688
		295	298.948	0.0628009	477.637		21	86.0237	0.0229102	578.815		35	97.9588	0.0376687	763.067		301	337.99	0.117576	704.877		294	296.952	0.326335	2794.79		29	87.0081	0.0933307	1529.15		72	131.994	0.0181249	301.64		290	294.18	0.37381	4305.88
		296	301.947	0.15998	1229.41		22	87.0077	0.0486793	1233.34		36	98.0234	0.0132621	293.667		302	338.984	0.163828	1097.46		295	297.005	0.0510732	469.803		30	87.0439	0.0316876	784		73	132.011	0.298806	4144.45		291	295.005	0.0592964	695.515
		297	302.946	0.578573	4504.85		23	87.044	0.0428115	1186.79		37	98.9547	0.209119	4164.02		303	339.201	0.0884295	711.031		296	297.048	0.0487852	407.273		31	88.0392	0.457212	11156.4		74	133.013	0.0563058	757.138		292	295.183	0.0542206	630.348
		298	303.946	0.148302	1145.91		24	88.0393	0.574023	15032.1		38	99.0052	0.128492	2908.91		304	341.162	0.0846067	702.572		297	297.166	0.206654	1021.24		32	89.0232	0.288294	7629.73		75	135.044	0.0178138	272.431		293	296.953	0.0736983	865.545
		299	304.943	0.389492	3100.86		25	88.9869	0.0127772	325.022		39	99.0439	0.0505894	1177.2		305	342.99	0.0558118	467.954		298	298.131	0.0941383	425.5		33	89.0402	0.049823	1021.72		76	135.081	0.0324309	448.831		294	297.005	0.0982866	1048.06
		300	305.945	0.0883747	648.594		26	89.0233	0.356499	9369.05		40	101.023	0.0264929	584.106		306	350.932	0.0443818	385.006		299	298.948	0.161704	1395.46		34	91.0209	0.124907	3423.11		77	136.006	0.0386398	492.194		295	297.048	0.0409125	505.097
		301	306.942	0.250894	1946.54		27	89.0405	0.0523643	1191.68		41	101.06	0.0875483	1995.63		307	352.998	0.0592338	458.683		300	300.944	0.0456573	337.188		35	91.0386	0.114212	2927.54		78	138.018	0.030423	397.354		296	297.154	0.0617525	481.864
		302	309.171	0.230096	1833.37		28	90.0265	0.0124885	321.138		42	102.018	0.0215927	472.455		308	358.978	0.378698	1885.77		301	301.946	0.283829	2315.55		36	93.0333	0.0793013	1912.94		79	140.916	0.136132	1915.3		297	298.948	0.0352447	412.664
		303	310.175	0.0507396	384.742		29	91.0209	0.155757	4229.94		43	103.002	0.0154571	316.712		309	391.035	0.0424744	306.708		302	302.946	1.14882	9341.69		37	94.9794	0.175478	4279.48		80	140.985	0.12336	1671.8		298	301.947	0.0664042	806.212
		304	311	0.168111	1209.02		30	91.0388	0.113555	2665.83		44	103.039	0.0164966	382.758		310	392.03	0.13479	921.732		303	303.946	0.268682	1992.61		38	96.6593	0.0771433	1149.35		81	141.091	0.0350429	463.846		299	302.947	0.347331	3865.13
		305	311.166	0.208609	1020.05		31	93.0334	0.088244	2118.81		45	104.034	0.0777174	1797.91		311	395.028	0.0526838	457.492		304	304.943	0.734549	5966.32		39	96.9589	5.36694	135688		82	141.993	0.161531	2043.18		300	303.946	0.0737725	832.103
		306	313.166	0.0809161	689.815		32	94.9794	0.124188	2914.35		46	108.995	0.0249585	473.742							305	305.945	0.172219	1347.55		40	97.0646	0.0121013	306.492		83	142.995	0.0363921	345.785		301	304.944	0.229396	2577.45
		307	323.154	0.0692627	348.098		33	96.6595	0.0351257	532.431		47	110.974	0.0251654	547.333			Mass/Charge (Da)	% Area	Height		306	306.942	0.476639	3776.56		41	97.9586	0.0582332	1181.7		84	143.033	0.0257627	356.831		302	305.945	0.0540583	583.288
		308	325.183	0.1631	852.923		34	96.9589	2.36875	57986.6		48	113.059	0.0196746	397.576		1	59.0137	0.137051	3754.53		307	307.943	0.053925	405.706		42	98.0234	0.0156619	345.662		85	143.07	0.0700031	989.092		303	306.942	0.14835	1778.32
		309	332.118	0.0791308	557.708		35	97.0647	0.0173157	396.492		49	115.038	0.0826507	1637.82		2	59.8022	0.0193741	471.338		308	308.939	0.0592902	451.658		43	98.9546	0.308557	6228.04		86	143.106	0.598394	7915.81		304	309.172	0.269575	2967.18
		310	336.986	0.233706	1630.42		36	97.9587	0.0240597	475.892		50	115.075	0.385619	8033.62		3	59.9853	1.12635	31615.2		309	309.172	0.229301	1775.05		44	99.0051	0.103975	2420.99		87	144.011	0.0258375	340.985		305	310.175	0.0553955	534.379
		311	341.162	0.0777607	491.708		37	98.9547	0.133847	2805.71		51	116.016	0.0366276	808.788		4	60.9927	0.627655	16262.9		310	310.175	0.0481942	348.924		45	99.0437	0.0288602	689.098		88	144.11	0.056541	702.985		306	311	0.129534	1415.22
		312	358.968	0.138225	794.772		38	99.0052	0.14338	3394.3		52	116.078	0.0308669	577.47		5	61.9881	0.229068	6188.54		311	311	0.10327	807.652		46	101.023	0.0260495	576.831		89	145.049	0.0705027	961.077		307	311.17	0.105713	1057.16
		313	359.172	0.0467159	373.323		39	99.0438	0.0542797	1315.2		53	117.018	0.0959776	1970.48		6	63.962	0.011419	307.662		312	311.169	0.242659	1572.79		47	101.059	0.0768819	1846.67		90	145.085	0.0277386	386.246		308	321.008	0.0321274	334.609
		314	360.038	0.0489544	364.554		40	101.023	0.0280388	681.477		54	117.054	0.0222203	540.909		7	64.9697	0.0200139	623.415		313	312.172	0.0520426	340		48	102.018	0.0156778	337.215		91	146.027	0.491619	6316		309	325.185	0.0827644	761.894
		315	380.948	0.0603295	349.877		41	101.059	0.0984966	2364.48		55	117.995	0.0177311	400.639		8	68.9953	0.0311159	844.446		314	313.166	0.0650337	571.673		49	103.002	0.0164002	424.8		92	147.029	0.0509299	590.738		310	336.987	0.813254	7050.59
		316	382.02	0.15229	987.862		42	103.039	0.0176379	412.569		56	118.013	0.0544181	966.561		9	72.9925	0.0349277	981.846		315	325.185	0.211278	1409.62		50	103.039	0.0162102	390.431		93	147.971	0.093544	1211.62		311	337.989	0.0859988	727.515
		317	392.028	0.152551	985.462		43	104.034	0.0972479	2351.29		57	119.639	0.187482	2028.74		10	73.0288	0.0160491	399.538		316	326.188	0.0444623	303.379		51	104.034	0.111378	2618.48		94	148.006	0.13424	1576.08		312	338.983	0.12856	1035.93
							44	104.07	0.0136964	323.677		58	120.011	12.732	274195		11	74.7777	0.0187557	401.815		317	336.985	0.562162	4102.83		52	104.07	0.0129095	314.234		95	148.969	0.0471779	548.092		313	339.201	0.0304984	299.848
			Mass/Charge (Da)	% Area	Height		45	108.995	0.0247234	516.052		59	121.013	0.645072	11817.9		12	74.9912	0.0158507	407.108		318	337.988	0.0605194	429.348		53	108.995	0.034666	734.735		96	149.001	0.260039	3125.78		314	342.99	0.073974	703.191
		1	59.0136	0.284538	6506.4		46	111.044	0.0156088	378.231		60	121.027	0.130384	3093.22		13	75.0082	1.19058	32988.8		319	338.983	0.0961821	687.121		54	110.974	0.0141767	316.483		97	149.985	0.0694014	678.646		315	358.023	0.0439644	408.545
		2	59.8021	0.0338064	706.649		47	113.059	0.0207397	543.194		61	121.072	0.0253744	317.636		14	76.0114	0.0315594	870.415		320	339.201	0.0763131	529.364		55	111.007	0.0227446	429.4		98	150.021	0.0500184	608.862		316	358.977	0.234244	1342.85
		3	59.9853	2.05347	47241		48	115.039	0.0884508	1866.77		62	121.99	0.0500073	1182.14		15	76.9693	0.0126615	331.077		321	341.162	0.0458353	364.439		56	111.969	0.103405	2383.14		99	150.968	0.328922	3751.72		317	392.028	0.291037	2631.06
		4	60.9928	0.849844	18752.7		49	115.075	0.344318	7839.14		63	122.007	0.734646	12983.7		16	76.9873	0.0531472	1473.88		322	358.968	0.195113	1159.76		57	112.039	0.0157275	313.108		100	151.468	0.0374537	416.877		318	393.031	0.0432554	364.909
		5	61.988	0.770761	16885.7		50	116.016	0.0223524	549.68		64	122.905	0.0504246	1007.74		17	78.9583	0.0108336	331.892		323	380.947	0.0572557	339.488		58	113.059	0.0167567	369.862		101	151.979	0.319394	2517.4		319	394.025	0.0484817	429.197
		6	68.9951	0.0354424	808.705		51	116.078	0.0267319	565.902		65	122.974	0.31565	6309.3		18	79.9565	0.0765022	2166.62		324	382.02	0.0825814	620.182		59	115.001	0.0225186	370.791		102	152.001	1.95977	24680.5		320	395.027	0.044222	389.712
		7	73.0287	0.0378462	953.083		52	117.018	0.153501	3271.82		66	123.01	0.0274658	484.476		19	80.9644	0.131278	3508.58		325	391.034	0.0525469	328.352		60	115.038	0.0689382	1536.75		103	152.033	0.0369475	451.102
		8	74.7778	0.0306026	554.834		53	117.054	0.0227632	543.6		67	127.039	0.0448916	874.152		20	85.0283	0.0189115	463.046		326	392.028	0.19077	1225.98		61	115.075	0.331205	7349.57		104	152.467	0.0408084	455.462
		9	74.991	0.0233595	471.292		54	117.995	0.0254413	564.815		68	127.075	0.0281606	529.197		21	86.0238	0.083255	2180.78							62	116.016	0.0373007	912		105	152.966	0.129933	1388.85
		10	75.0082	2.00267	46468.2		55	118.979	0.0153346	347.234		69	127.88	0.0688219	1176.2		22	87.0078	0.0555659	1416.34			Mass/Charge (Da)	% Area	Height		63	116.078	0.0266009	521.631		106	153.003	0.0937888	1024.92
		11	76.0114	0.0552468	1223.77		56	119.639	0.175457	1956.15		70	128.034	0.0211201	343.636		23	87.0441	0.0266234	705.277		1	59.0135	0.239108	6112.68		64	117.018	0.080125	1710.22		107	153.997	0.121234	1117.53
		12	76.9873	0.153073	3544.75		57	119.975	0.013655	322		71	129.017	0.0428828	740.288		24	88.0395	0.289025	7706.12		2	59.8021	0.0233675	556.906		65	117.054	0.0198105	426.569		108	155	1.09573	13383.4
		13	77.0122	0.0158377	362.225		58	120.011	12.1822	279299		72	129.054	0.147432	2872		25	88.9871	0.0171356	437.523		3	59.9852	1.33402	34137.7		66	117.995	0.0254593	577.711		109	155.07	0.0283589	357.738
		14	79.9565	0.0421108	924.369		59	121.013	0.685858	11126.8		73	129.091	0.179524	3464.32		26	89.0234	0.181095	5085.14		4	60.9927	0.704572	16908.1		67	118.013	0.046415	899.323		110	155.106	0.0250721	311.874
		15	80.9642	0.0287695	656.031		60	121.99	0.0363876	988.985		74	129.878	0.0365539	576.591		27	89.0406	0.0265163	553.815		5	61.7986	0.0234084	476.03		68	118.94	0.041203	905.185		111	156.004	0.0603937	547.846
		16	85.0282	0.0230499	524.554		61	122.007	0.690816	12881.7		75	131.033	0.0410257	796.545		28	91.0211	0.0875758	2359.38		6	61.971	0.0221308	501.636		69	119.639	0.0656683	759.643		112	156.997	0.0705014	614.778
		17	86.0237	0.0158926	334.862		62	122.905	0.0375282	834.477		76	131.07	0.025812	487.303		29	91.0382	0.0179685	404.415		7	61.9881	1.50626	38485.1		70	120.011	4.68872	98249.7		113	157.049	0.0510781	638.234
		18	87.0076	0.0436868	1002.22		63	122.974	0.390055	8172.06		77	131.994	0.0259261	510.5		30	93.0335	0.0589337	1472.09		8	63.944	0.0124927	328.136		71	121.015	0.327619	3893.37		114	157.086	0.0652972	738.354
		19	87.0442	0.0484222	1106.31		64	123.01	0.0285781	571.692		78	132.011	0.18604	3298.17		31	94.9796	0.153649	3990.56		9	63.9622	0.0161979	409.818		72	121.99	0.0239252	573.905		115	157.122	3.05179	38215.4
		20	88.0394	0.311826	6800.35		65	124.007	0.0294438	460.708		79	133.013	0.0210832	371.121		32	96.6596	0.0845958	1244.01		10	68.9951	0.0285588	737.47		73	122.007	0.268671	4895.06		116	158.125	0.310559	3614.42
		21	88.9869	0.0458217	1015.57		66	124.97	0.0228266	398.062		80	135.044	0.0168735	342.5		33	96.9592	5.68848	146206		11	71.013	0.0129874	324.427		74	122.905	0.044652	908.969		117	159.065	0.0714778	895.862
		22	89.0234	0.431538	8608.11		67	127.039	0.049319	1028.66		81	135.082	0.0215611	333.242		34	97.9588	0.0586252	1241.42		12	72.996	0.0237369	372.848		75	122.974	0.522818	11062.7		118	159.101	0.027293	361.277
		23	90.0268	0.0128486	287.969		68	127.075	0.0299668	618.794		82	136.006	0.0300596	526.827		35	98.0237	0.0174273	492.615		13	73.0287	0.0305914	801.864		76	124.97	0.0286614	524.523		119	159.128	0.0300123	338.877
		24	91.021	0.15772	3652.71		69	127.88	0.0722199	1297.51		83	138.018	0.0250569	406.364		36	98.9548	0.32969	7092.97		14	74.0061	0.0166278	418.4		77	125.095	0.0170783	340.354		120	160.006	0.0704354	837.046
		25	91.0381	0.0327118	677.431		70	128.034	0.0201437	327.8		84	138.951	0.016371	302.788		37	99.0053	0.0963529	2274.63		15	74.7777	0.0221475	421.515		78	127.038	0.0401069	821.046		121	160.042	0.306395	3566.95
		26	93.0335	0.103964	2083.51		71	129.017	0.0457017	888.394		85	140.916	0.0969618	1688.24		38	99.044	0.0205665	454.154		16	74.991	0.0184279	417.642		79	127.075	0.0245003	476.431		122	161.044	0.0534458	514.769
		27	94.9796	0.0987827	1788.38		72	129.054	0.15857	3287.83		86	140.985	0.143304	2501.56		39	101.023	0.0248626	634.631		17	75.0081	1.49555	38136.6		80	127.879	0.0383028	586.76		123	162.023	0.0467721	388.514
		28	96.6597	0.0335997	402.194		73	129.091	0.15471	3113.8		87	141.091	0.041036	753.642		40	101.06	0.0688093	1672.46		18	75.9616	0.0236075	551.897		81	128.034	0.0238409	404.677		124	163.074	0.0439793	334.846
		29	96.9589	2.18612	44240.2		74	129.878	0.0407147	757.415		88	141.993	0.113057	1864.23		41	102.018	0.022858	513.277		19	76.0113	0.0411487	987.288		82	129.016	0.060473	1087.65		125	165.039	0.0871687	904.791
		30	97.0648	0.0201012	387.077		75	131.033	0.0477341	925.415		89	142.994	0.0336502	389.903		42	103.002	0.027334	653.262		20	76.9691	0.0162722	447.985		83	129.054	0.127698	2717.85		126	167.472	0.105393	634.969
		31	97.9589	0.0208089	362.831		76	131.07	0.032206	635.754		90	143.033	0.0225469	407.894		43	103.039	0.0131527	362.385		21	76.9871	0.0920044	2406.35		84	129.091	0.142066	2911.92		127	167.996	7.52423	87732.6
		32	98.9549	0.118769	2104.42		77	131.994	0.029727	657.465		91	143.07	0.0614087	1064.79		44	104.034	0.131298	3224.38		22	77.012	0.0126813	323.924		85	129.877	0.0227519	334.954		128	168.998	0.37268	3689.36
		33	99.0055	0.108385	2110.15		78	132.011	0.167287	3104.91		92	143.106	0.592471	10380		45	108.995	0.018983	377.723		23	78.9583	0.0164762	359.167		86	130.013	0.0181435	334.385		129	169.086	0.0705308	810.662
		34	99.044	0.0643162	1351.62		79	133.013	0.0219332	385.2		93	144.011	0.0210525	381.576		46	110.974	0.0561305	1258.09		24	79.9563	0.0497711	1275.14		87	131.033	0.032964	676.262		130	169.993	0.43305	3937.65
		35	101.023	0.0303923	590.015		80	135.044	0.0142111	301.246		94	144.11	0.054998	929.988		47	111.007	0.0247424	460.108		25	80.9642	0.0404949	976.2		88	131.07	0.0294138	551.603		131	171	0.0523	339.154
		36	101.06	0.124885	2608.26		81	136.006	0.0260393	504.511		95	145.049	0.0635877	1100.08		48	112.936	0.0152189	346.218		26	85.0281	0.0221779	511.864		89	131.994	0.0219715	495.043		132	171.065	0.140255	1541.34
		37	103.039	0.0290116	569.172		82	137.985	0.0239742	434.914		96	145.085	0.0243569	440.182		49	113.059	0.0126475	309.16		27	86.0237	0.034228	806.682		90	132.011	0.167818	2969.09		133	171.101	0.136763	1668.8
		38	104.034	0.034458	667.369		83	138.018	0.0219777	379.985		97	146.027	0.305845	4852.14		50	114	0.0143078	339.492		28	87.0076	0.0667888	1427.86		91	133.013	0.0392941	658.154		134	171.138	0.472363	5401.26
		39	104.07	0.0362927	720.569		84	138.951	0.019367	385.538		98	147.029	0.0342456	519.833		51	115.007	0.039837	595.431		29	87.044	0.0411367	1018.83		92	135.044	0.0140579	293.015		135	172.141	0.0536563	625.225
		40	105.018	0.0458788	884.837		85	140.916	0.0732523	1332.71		99	147.971	0.0354308	573.788		52	115.038	0.0810312	1804.46		30	88.0393	0.292535	7073.04		93	135.081	0.0157699	299.843		136	173.081	0.0579335	678.834
		41	108.995	0.0218374	404.138		86	140.985	0.173984	3195.3		100	148.006	0.157258	2407.32		53	115.075	0.276249	6167.57		31	88.9869	0.0392591	961.818		94	136.006	0.0291784	524.231		137	173.117	0.084414	869.388
		42	110.974	0.0156794	293.751		87	141.091	0.0338925	601.308		101	149.985	0.0624062	977.712		54	116.016	0.0806982	1767.98		32	89.0233	0.3114	7607.66		95	137.985	0.0175031	299.292		138	174.022	0.0393173	443.677
		43	113.023	0.0146463	315.138		88	141.993	0.136474	2394.71		102	150.022	0.0593846	1058.21		55	116.078	0.0214846	379.508		33	89.04	0.0446489	905.106		96	138.018	0.020916	340.862		139	174.058	0.165329	1676.72
		44	113.059	0.0224546	402.446		89	142.995	0.0311789	541.588		103	150.969	0.211024	3391.85		56	116.927	0.0215702	416.169		34	91.0209	0.133504	3175.56		97	140.916	0.0762353	1435.08		140	175.06	0.0353001	397.412
		45	115.039	0.105022	1990.2		90	143.033	0.0223598	419.492		104	151.967	0.0577182	1179.41		57	117.018	0.102921	2253.65		35	91.0381	0.0303374	648.739		98	140.985	0.222201	3947.82		141	175.987	0.0605728	413.154
		46	115.075	0.395483	7561.94		91	143.07	0.0664095	1219.83		105	151.983	0.109382	2378.68		58	117.054	0.0231414	445.954		36	93.0334	0.0730773	1693.39		99	141.091	0.030981	576.185		142	176.037	0.0773557	691.4
		47	116.016	0.0186066	326.446		92	143.106	0.501984	9284.23		106	152.001	2.33873	38380.8		59	117.995	0.0172856	449.732		37	94.9794	0.130755	2889.98		100	141.993	0.115694	1931.55		143	177.09	0.0468434	357.738
		48	116.078	0.0303705	480.142		93	144.011	0.0272461	539.375		107	152.033	0.0294178	504.952		60	118.013	0.0874043	1808.82		38	96.6595	0.0502169	686.439		101	142.994	0.0346012	394.631		144	177.999	0.0654656	596.206
		49	116.927	0.0229286	407		94	144.11	0.0463659	841.557		108	152.966	0.048523	812.894		61	118.941	0.0459123	1001.03		39	96.959	3.40941	76647.2		102	143.033	0.0203002	351.908		145	181.933	0.0826923	829.646
		50	117.018	0.322763	5945.32		95	145.049	0.0729056	1332.05		109	153.003	0.110728	1618.48		62	119.639	0.0420434	527.415		40	97.0646	0.0144184	330.597		103	143.07	0.0546097	1003.1		146	182.012	0.0692127	717.062
		51	117.054	0.0334999	624.092		96	145.086	0.0319497	649.477		110	153.98	0.0190809	421.273		63	119.975	0.0165655	345.351		41	97.9587	0.0361022	688.182		104	143.106	0.470698	8547.43		147	183.101	0.0432172	464.154
		52	117.995	0.018533	376.597		97	146.027	0.270893	4554.15		111	153.997	0.14948	1879.12		64	120.011	3.1197	69823.4		42	98.9547	0.188021	3707.14		105	144.011	0.0347184	530.566		148	183.931	0.041773	408.046
		53	119.639	0.274752	2633.75		98	147.029	0.033553	496.446		112	155.001	1.28283	20490.6		65	121.02	0.256132	2605.86		43	99.0053	0.0913563	1951.33		106	144.11	0.0437648	751.262		149	183.988	0.103759	602.677
		54	119.975	0.0220851	335.8		99	148.006	0.171181	2938.72		113	155.07	0.0252475	413.179		66	121.075	0.0260105	442.603		44	99.0439	0.029305	632.5		107	145.049	0.0545362	1001.13		150	185.081	0.119201	1250.28
		55	120.011	19.0242	365105		100	149.005	0.0339753	333.769		114	155.106	0.0276681	441.788		67	121.99	0.0167593	452.588		45	101.023	0.032159	673.167		108	145.085	0.0211643	434.123		151	185.117	0.0401543	444.923
		56	121.013	1.0514	14751		101	149.985	0.0460918	849.831		115	156.004	0.068508	843.621		68	122.007	0.155467	3125.52		46	101.059	0.102477	2228.4		109	146.026	0.335171	5602.31		152	185.154	0.115823	1166.92
		57	121.075	0.0468462	533.938		102	150.022	0.0323306	604.754		116	156.633	0.0511554	456.373		69	122.905	0.0340378	707.8		47	103.002	0.0153982	353.652		110	147.029	0.0350199	573.323		153	187.096	0.0689681	700.923
		58	121.99	0.0655382	1431.53		103	150.969	0.1686	2780.22		117	156.997	0.0786109	943.455		70	122.974	0.53922	11331.9		48	103.039	0.023161	533.788		111	147.971	0.0281977	482.062		154	187.999	0.0378657	367.462
		59	122.007	1.10427	17207.7		104	151.039	0.0160798	322.969		118	157.049	0.0449812	670.697		71	123.017	0.0210983	329.72		49	104.034	0.0585408	1295.56		112	148.006	0.153418	2447.64		155	188.074	0.0307541	357.523
		60	122.905	0.0850119	1570.9		105	151.528	0.0517502	480.332		119	157.086	0.0519683	801.288		72	123.977	0.020286	336.338		50	104.07	0.0184012	413.576		113	149.001	0.285913	4420.5		156	189.978	0.0514188	490.954
		61	122.974	0.132258	2266.66		106	151.967	0.0276338	612.815		120	157.122	3.69514	59779		73	124.97	0.0326348	560.68		51	105.018	0.0338859	715.167		114	149.989	0.0463223	546.277		157	190.017	0.0551284	511.4
		62	123.01	0.0432563	673.431		107	151.983	0.0978413	2471.35		121	158.125	0.373926	5792.71		74	125.034	0.0282068	525.446		52	108.995	0.0288001	522.082		115	150.969	0.32849	5054.15		158	191.019	0.727011	7143.83
		63	127.039	0.05375	927.831		108	152.001	3.86681	67193.6		122	159.023	0.0274367	397.052		75	127.039	0.032966	630.477		53	111.007	0.0367462	738.894		116	151.469	0.0213543	298.492		159	192.027	0.0990192	564.446
		64	127.075	0.0322899	560.092		109	152.033	0.0257789	471.394		123	159.065	0.0661092	1057.95		76	127.075	0.0206806	455.203		54	111.969	0.0342668	702.076		117	151.528	0.035735	321		160	193.028	0.0845175	765.492
		65	127.88	0.0739542	1072.55		110	152.966	0.0302306	538.092		124	159.101	0.0215168	362.152		77	127.879	0.0805177	1177.7		55	113.059	0.017272	369.652		118	151.982	0.22071	2601.24		161	195.012	0.0628521	477.428
		66	129.017	0.0556517	887.6		111	153.003	0.183734	2768.62		125	159.128	0.0361173	514.091		78	129.017	0.0418401	816.517		56	115.038	0.0876169	1810.65		119	152.001	2.78925	48387.5		162	195.138	0.0345567	327.803
		67	129.054	0.192512	3193.6		112	153.997	0.230273	3125.71		126	160.006	0.129379	1978.62		79	129.054	0.12229	2513.49		57	115.075	0.381631	7991.84		120	152.033	0.0256211	451.551		163	199.096	0.0521139	538.477
		68	129.091	0.192399	3415.4		113	155	1.6073	27562.7		127	160.042	0.213734	3264.92		80	129.091	0.130652	2697.85		58	116.016	0.0250164	541.97		121	152.467	0.0246876	359.757		164	199.169	0.242444	2390.95
		69	129.878	0.0422131	548.585		114	155.07	0.030996	554.246		128	161.042	0.05001	524.576		81	129.876	0.0509991	630.123		59	116.078	0.0300901	557.303		122	152.966	0.0724947	1183.63		165	199.968	0.0665161	586.938
		70	131.034	0.0917641	1475.5		115	155.106	0.0244095	394.554		129	162.022	0.0495747	559.012		82	130.014	0.0176941	351.935		60	116.927	0.0255176	522.5		123	152.984	0.00345952	111.582		166	200.173	0.0347171	316.862
		71	131.07	0.0678741	1123.32		116	156.004	0.082072	1054.2		130	162.076	0.0207303	332.794		83	131.034	0.0323249	720.462		61	117.018	0.237949	4690.86		124	153.003	0.133864	2041.68		167	201.076	0.0341664	337.982
		72	131.994	0.0175433	350.8		117	156.633	0.0432123	385.923		131	164.019	0.0248773	357.055		84	131.07	0.0295523	616.889		62	117.054	0.0272126	614.418		125	153.979	0.0253519	353.8		168	201.112	0.0640487	660.062
		73	132.011	0.210299	3044.48		118	156.997	0.0915108	1188.43		132	165.039	0.0771748	1062.55		85	131.994	0.0173622	449.332		63	117.995	0.0290917	617.909		126	153.997	0.170838	2302.54		169	202.053	0.056358	580.182
		74	132.065	0.0399573	581.498		119	157.049	0.0520448	896.902		133	167.472	0.168776	1297.55		86	132.011	0.144886	2744.9		64	118.015	0.0333035	427.591		127	155.001	2.01525	33858.1		170	205.159	0.0861637	777.058
		75	133.013	0.046229	733.277		120	157.086	0.0624452	951.615		134	167.996	12.2528	191975		87	133.013	0.0351449	685.815		65	119.002	0.0230835	297.591		128	155.07	0.0247911	430.062		171	207.044	0.0373821	302.862
		76	135.044	0.0196283	347.262		121	157.122	2.96333	51064.4		135	168.998	0.609762	7857.36		88	135.044	0.01546	304.923		66	119.639	0.160128	1718.82		129	155.106	0.0202696	349.08		172	208.01	0.181174	1577.34
		77	136.006	0.0230327	336.603		122	158.125	0.302963	5071.14		136	169.086	0.0534724	772.833		89	136.006	0.0340269	643.6		67	120.011	11.052	233192		130	156.003	0.104842	1414.34		173	211.097	0.0846783	797.415
		78	138.018	0.0275502	388.754		123	159.065	0.0763004	1291.74		137	169.122	0.0255974	389.864		90	138.018	0.0225953	441.631		68	121.013	0.551185	9655.57		131	156.633	0.0366412	323.942		174	212.074	0.36182	3039.48
		79	138.969	0.0208426	335.569		124	159.101	0.0265351	485.969		138	169.992	0.729249	8816.08		91	138.951	0.0124314	302.108		69	121.027	0.121167	2735.02		132	156.997	0.127991	1512.2		175	213.076	0.0685566	577.446
		80	140.916	0.172259	2638.35		125	159.127	0.029795	430.969		139	170.995	0.103555	968.53		92	138.969	0.0203658	448.246		70	121.99	0.0337671	798.394		133	157.049	0.0386929	638.662		176	213.149	0.0347007	362.4
		81	140.985	0.0575345	878.2		126	160.006	0.0749675	1198.15		140	171.065	0.0963132	1407.12		93	139.032	0.0569954	1036.15		71	122.007	0.638077	10735.7		134	157.086	0.0484304	745.492		177	213.185	0.144733	1290.75
		82	141.091	0.0176986	287.923		127	160.042	0.19901	3231.43		141	171.101	0.122666	1986.05		94	140.916	0.0624439	1169.26		72	122.905	0.0594269	1155.24		135	157.122	2.57274	42292.7		178	213.905	0.232433	2037.05
		83	141.993	0.181043	2785.64		128	161.044	0.0416591	539.923		142	171.138	0.49271	7261.03		95	140.985	0.238596	4519.97		73	122.974	0.254161	4945.61		136	158.125	0.258655	4271.74		179	214.91	0.232818	1556.83
		84	142.995	0.0243957	318.877		129	162.021	0.0383397	644.677		143	172.141	0.0578251	817.015		96	141.091	0.0143307	325.554		74	123.01	0.027828	469.212		137	158.992	0.0251801	302.818		180	215.091	0.0440668	436.338
		85	143.033	0.016892	293.385		130	163.074	0.0395485	424.892		144	173.044	0.0271888	369.03		97	141.993	0.0629053	1018.25		75	125.096	0.027933	590.355		138	159.065	0.0542524	877.8		181	215.904	0.147486	1195.69
		86	143.07	0.0833007	1291.29		131	164.02	0.0323693	464.662		145	173.081	0.050615	800.773		98	142.992	0.0332245	327		76	127.038	0.0471389	881.258		139	159.101	0.0171326	324.908		182	216.069	0.061799	492.794
		87	143.106	0.65008	9921.8		132	165.039	0.080156	1146.37		146	173.117	0.0675053	859.242		99	143.07	0.0509746	962.415		77	127.075	0.0297747	533.909		140	159.128	0.02603	353.969		183	216.908	0.148371	925.215
		88	144.011	0.012648	261.492		133	167.07	0.019061	316.846		147	174.022	0.0407793	588.439		100	143.106	0.449425	8402.14		78	127.88	0.13617	2213.79		141	160.006	0.111635	1787.89		184	218.901	0.0494568	381.745
		89	144.11	0.0596374	975.308		134	167.472	0.171807	1383.89		148	174.058	0.0755629	974.052		101	144.011	0.0181217	343.486		79	128.034	0.0215084	375.121		142	160.042	0.167889	2593.73		185	219.175	0.140389	1222.79
		90	145.049	0.115775	1758.4		135	167.996	12.4387	206340		149	175.061	0.0344241	377.848		102	144.11	0.0407386	779.077		80	129.017	0.0574585	963.182		143	161.041	0.0503345	561.877		186	220.146	0.690497	5822.2
		91	145.086	0.0377355	598.046		136	168.998	0.614071	8377.82		150	175.984	0.0642371	539.636		103	145.049	0.0526915	950.782		81	129.054	0.171441	3262.92		144	162.021	0.0451357	542.877		187	221.151	0.167726	1356.92
		92	146.027	0.273103	4442.86		137	169.049	0.0170556	280.031		151	176.038	0.0631618	853.591		104	145.086	0.0230652	450.846		82	129.09	0.16769	3137.02		145	163.07	0.0325871	322.246		188	223.032	0.0503432	293.185
		93	146.044	0.0827874	1162.85		138	169.085	0.0540322	886.015		152	177.091	0.0323851	381.682		105	146.027	0.256772	4402.25		83	129.878	0.0760673	1152.02		146	164.019	0.0246154	339.742		189	225.984	0.136581	1067.26
		94	147.029	0.0928878	1322.11		139	169.122	0.0223841	339.052		153	178.004	0.0707499	596.561		106	147.029	0.0304281	515.154		84	131.033	0.0688162	1275.17		147	165.039	0.0706085	1059.72		190	227.092	0.0586248	490.015
		95	147.065	0.0210374	292.677		140	169.992	0.743583	9510.98		154	181.933	0.0399273	535.682		107	147.971	0.0915507	1594.46		85	131.07	0.0612101	1137.42		148	167.472	0.232968	1783.69		191	227.128	0.0389491	334.185
		96	147.971	0.0299854	449.846		141	171.001	0.072039	564.385		155	182.011	0.0857589	1201.03		108	148.006	0.141771	2310.05		86	131.994	0.0188713	396.091		149	167.996	16.4285	275352		192	227.201	0.460461	3868.53
		97	148.006	0.116584	1456.15		142	171.065	0.120156	1870.28		156	183.101	0.0314564	491.261		109	148.969	0.0464018	809.154		87	132.011	0.29655	5181.88		150	168.998	0.868086	11172.4		193	228.204	0.0745826	622.123
		98	149.005	0.0357136	316.369		143	171.101	0.151783	2409.17		157	183.973	0.0404169	755.333		110	149.985	0.0309367	432.477		88	132.066	0.0227945	355.724		151	169.086	0.0523874	854.985		194	229.108	0.0307685	296.169
		99	149.985	0.0622537	936.117		144	171.138	0.47472	7291.02		158	183.991	0.459107	6114.08		111	150.968	0.57846	9740.22		89	133.013	0.0748369	1248.39		152	169.122	0.0255847	305.222		195	229.144	0.0334922	291.938
		100	150.022	0.105954	1595.95		145	172.141	0.0541463	840.465		159	185.081	0.112881	1650.92		112	151.469	0.0505783	706.323		90	134.998	0.0190174	344.506		153	169.992	1.00099	12158.1		196	233.154	0.243764	2018.07
		101	150.968	0.177737	2439.05		146	173.044	0.028024	419.222		160	185.117	0.0352439	517.379		113	151.967	0.231603	4230.24		91	135.044	0.0153597	316.742		154	170.996	0.101019	1098.46		197	234.158	0.0466213	354.554
		102	151.035	0.041108	290.394		147	173.081	0.0593787	992.557		161	185.154	0.10613	1447.65		114	151.983	0.067495	2169.45		92	136.006	0.0328822	550.288		155	171.065	0.0828211	1347.3		198	236.105	0.0864202	683.908
		103	151.967	0.0716209	1197.37		148	173.117	0.0651178	1101.25		162	185.988	0.0264544	298.727		115	152.001	1.55242	27717.6		93	138.018	0.0212988	356.712		156	171.101	0.0994508	1608.06		199	238.268	0.187932	819.185
		104	151.983	0.099361	1994.65		149	173.983	0.0238327	312.938		163	187.096	0.0668886	896.591		116	152.034	0.0322901	481.723		94	140.916	0.114348	1929.74		157	171.138	0.37968	5802.06		200	239.016	14.8829	128574
		105	152.001	2.02507	29511.4		150	174.022	0.0433334	680.031		164	189.978	0.0566573	712.621		117	152.467	0.0612581	1010.77		95	140.985	0.113636	1859.59		158	172.141	0.046334	687.723		201	239.129	0.209679	1870.66
		106	152.033	0.0344254	486.508		151	174.058	0.0509108	827.246		165	190.017	0.0428595	564.227		118	152.966	0.189004	3048.14		96	141.091	0.0190345	322.318		159	173.044	0.0217112	322.385		202	239.961	0.083046	607.877
		107	152.467	0.0215718	296.794		152	175.06	0.02972	453.262		166	191.019	0.0934932	1239.82		119	153.003	0.078298	1130.69		97	141.993	0.118271	1993.89		160	173.081	0.0401229	608.477		203	240.018	1.4007	10487.8
		108	152.966	0.0563544	884.615		153	175.992	0.088196	664.154		167	192.032	0.0804942	993.076		120	153.467	0.0213655	319.308		98	142.994	0.0284679	352.379		161	173.117	0.0592825	738.277		204	241.012	1.77341	12062.3
		109	152.984	0.0165505	340.123		154	176.037	0.0738185	1049.35		168	193.028	0.100499	1141.34		121	153.98	0.0599478	861.723		99	143.07	0.0719357	1254.61		162	173.983	0.0351997	473.508		205	241.143	0.0304765	253.4
		110	153.003	0.097431	1281.61		155	177.09	0.0354889	469.738		169	195.138	0.0276271	364.712		122	153.997	0.10064	1282.52		100	143.106	0.551344	9184.39		163	174.022	0.0261547	407.723		206	241.217	0.276894	2177.15
		111	153.997	0.123728	1394.72		156	177.999	0.0853999	1036.36		170	199.097	0.0502689	670.091		123	155.001	2.08605	36113.2		101	144.011	0.0210942	390.788		164	174.058	0.105593	1486.62		207	242.015	0.148855	917.6
		112	155.001	0.511114	7150.65		157	181.933	0.0469347	662.858		171	199.169	0.216827	2836.05		124	155.07	0.0191323	339.978		102	144.11	0.0503793	824.939		165	175.062	0.0357729	377.154		208	242.176	0.0620687	528.385
		113	155.07	0.0372809	532		158	182.012	0.0790949	1156.4		172	199.968	0.545819	7000.42		125	156.004	0.100338	1537.44		103	145.049	0.0902079	1509.18		166	175.992	0.0588783	452.6		209	242.22	0.0493546	410.923
		114	155.106	0.0226847	324.815		159	183.007	0.0624075	773.505		173	200.172	0.0300615	369.188		126	156.997	0.124858	1616.02		104	145.085	0.0341882	609.621		167	176.037	0.0438459	658.726		210	243.015	0.0802381	335.055
		115	156.004	0.0440979	342.631		160	183.101	0.0417263	628.923		174	200.971	0.0307933	318.364		127	157.05	0.0360027	546.646		105	146.027	0.508868	8016.14		168	177.091	0.0321143	389.877		211	243.123	0.0272374	276.938
		116	156.632	0.0361946	294.369		161	183.931	0.0239907	349.538		175	201.076	0.0321271	415.033		128	157.086	0.0528193	824.631		106	147.029	0.0878999	1362.62		169	177.999	0.0728874	721.772		212	243.16	0.0532042	315.646
		117	156.997	0.0342257	393.326		162	183.976	0.113008	990.138		176	201.112	0.0547196	766.848		129	157.122	1.94136	33192.4		107	147.971	0.0900308	1447.19		170	181.933	0.0330887	442.4		213	245.103	0.0324005	289.585
		118	157.049	0.0539589	750		163	185.081	0.114666	1667.63		177	201.964	0.0566939	661.197		130	158.126	0.194227	3291.05		108	148.006	0.106161	1839.44		171	182.011	0.035565	509.003		214	250.146	0.0826881	522.938
		119	157.086	0.0786894	1070.42		164	185.117	0.0362213	579.923		178	202.054	0.0694811	789.027		131	158.996	0.053229	624.652		109	148.022	0.0378333	480.561		172	183.007	0.148802	1985.63		215	251.954	0.0476949	343.108
		120	157.122	2.60658	37497.2		165	185.154	0.114791	1704.3		179	205.159	0.083239	942.758		132	159.022	0.025939	446.326		110	148.969	0.0452462	713.848		173	183.102	0.0299707	436.585		216	253.144	0.0587868	444.569
		121	158.125	0.263357	3594.46		166	187.06	0.0246235	385.954		180	207.045	0.0539386	421.379		133	159.065	0.0631069	1012.98		111	149.001	0.484332	7878.61		174	183.973	0.112441	2027.28		217	253.217	0.103079	788.246
		122	159.065	0.191254	2672.15		167	187.096	0.0755614	1101.38		181	208.01	0.25231	2939.67		134	159.101	0.0233826	461.615		112	149.988	0.0721508	765.727		175	183.991	0.526612	7141.96		218	255.233	1.15991	9016.75
		123	159.101	0.0448411	650.138		168	187.133	0.0245908	318.954		182	209.012	0.0286676	313.636		135	160.006	0.239024	3877.02		113	150.021	0.036139	571.194		176	184.995	0.0448417	336.16		219	256.236	0.204986	1564.12
		124	160.006	0.0440797	617.225		169	189.979	0.0662666	830.658		183	210.007	0.0377459	356.897		136	160.042	0.125024	1963.81		114	150.968	0.343468	5348.32		177	185.081	0.0995835	1422.46		220	256.948	0.0894156	714.074
		125	160.042	0.245837	3373.55		170	190.017	0.0419498	625.215		184	211.097	0.0335428	443.588		137	161.04	0.0576656	727.185		115	150.998	0.0350257	362.955		178	185.117	0.0265384	409.963		221	258.946	0.048658	373.117
		126	161.044	0.0484362	644.351		171	191.019	0.0894641	1276.17		185	212.074	0.323207	3729.7		138	162.021	0.0261539	493.538		116	151.468	0.0384205	542.612		179	185.154	0.0861274	1184.32		222	260.998	0.473678	3607.71
		127	162.022	0.0451857	390.354		172	192.032	0.053005	755.932		186	213.076	0.0623414	707.091		139	163.075	0.0348715	382.037		117	151.978	0.324262	3072.61		180	185.987	0.0462766	340.415		223	261.937	0.0409522	314.911
		128	163.075	0.0548947	541.231		173	193.028	0.0777146	904.554		187	213.112	0.0258402	324.285		140	165.04	0.0592487	796.754		118	152.001	1.86349	29840.5		181	187.096	0.0509996	734.662		224	262.001	0.0454718	312.831
		129	165.019	0.0168675	287.446		174	195.138	0.0289844	415.314		188	213.149	0.0336328	474.985		141	167.107	0.0305964	482.077		119	152.033	0.0296087	421.091		182	188.073	0.0189391	290.932		225	263.014	0.456029	3011.32
		130	165.04	0.100463	1225.86		175	197.081	0.0279247	366.215		189	213.185	0.13485	1564.92		142	167.472	0.315946	2624.74		120	152.467	0.0431288	606.039		183	189.978	0.154202	1938.95		226	265.148	0.0858419	557.228
		131	167.07	0.0191319	318.2		176	199.097	0.0594315	857.582		190	213.905	0.135538	1574.62		143	167.996	21.9727	380398		121	152.966	0.119511	1949.73		184	190.017	0.0445031	552.8		227	269.248	0.103875	741.443
		132	167.106	0.0787087	1025.09		177	199.134	0.0247228	312.492		191	214.911	0.120121	1022.23		144	168.998	1.17066	16450		122	152.983	0.0129936	278.409		185	191.019	0.395595	5366.45		228	271.006	0.251032	1537.49
		133	167.473	0.0664484	446.483		178	199.169	0.228362	3012.57		192	215.092	0.0452602	583.136		145	169.086	0.0448919	712.723		123	153.003	0.0887307	1264.39		186	192.031	0.0959713	942.246		229	281.249	0.114856	853.723
		134	167.996	4.73066	62417.8		179	199.968	0.0549005	725.723		193	215.904	0.0804626	878.879		146	169.993	1.37811	17517		124	153.997	0.118013	1400.44		187	193.028	0.0500867	519.277		230	283.265	0.566573	4025.54
		135	168.998	0.238594	2620.2		180	200.173	0.034132	445.123		194	216.069	0.0378243	464.458		147	170.996	0.130058	1479.58		125	155	1.03681	15851.5		188	194.926	0.0543247	684.148		231	284.268	0.116385	863.708
		136	169.049	0.027814	318.831		181	201.076	0.0431637	592.108		195	216.908	0.0837815	745.542		148	171.065	0.103923	1604.51		126	155.07	0.0291507	424.53		189	195.138	0.0240878	318.538		232	293.064	0.099108	654.092
		137	169.086	0.0572285	842.492		182	201.112	0.0746807	1038.37		196	219.175	0.154731	1799.38		149	171.102	0.112541	1821.2		127	155.106	0.0189606	304.212		190	199.097	0.0433829	589.8		233	293.176	1.93083	13104.4
		138	169.993	0.271571	2822.29		183	202.053	0.0657923	805.708		197	220.146	0.615317	6829.56		150	171.138	0.370575	5618.34		128	156.004	0.0552489	630.967		191	199.169	0.179011	2396.25		234	293.944	0.142193	945.369
		139	171.002	0.0863879	627.172		184	203.091	0.021545	298.692		198	221.152	0.194308	1993.18		151	172.141	0.0442705	660.677		129	156.997	0.0615524	739.864		192	199.968	0.144664	1755.62		235	294.18	0.367554	2420.88
		140	171.065	0.14629	1913.86		185	205.159	0.0756587	963.025		199	223.038	0.135674	1122.28		152	173.044	0.0178427	295.154		130	157.049	0.0488687	718.636		193	200.172	0.0253961	308.086		236	295.004	0.0682381	452.754
		141	171.101	0.216726	2838.88		186	207.044	0.0288754	340.262		200	225.185	0.0308511	362.697		153	173.081	0.0504816	774.415		131	157.086	0.0667277	966.939		194	201.076	0.0305056	405.938		237	295.173	0.0878481	330.769
		142	171.138	0.5373	6751.75		187	208.01	0.30022	3691.92		201	225.984	0.156571	1588.27		154	173.117	0.0884345	1245.7		132	157.122	2.12958	33542.7		195	201.112	0.0467214	643.508		238	296.952	0.256453	1658.69
		143	172.104	0.0287029	333.4		188	209.012	0.0316881	403.868		202	227.092	0.0403004	418.394		155	174.022	0.025951	432.308		133	158.125	0.211651	3200.12		196	202.053	0.023038	307.351		239	297.005	0.0469723	363.077
		144	172.141	0.0644132	816.677		189	209.154	0.0212644	310.292		203	227.128	0.03197	403.576		156	174.058	0.0726956	1181.69		134	159.065	0.149689	2246.98		197	205.159	0.0709843	911.754		240	297.048	0.061828	425.855
		145	173.044	0.0334887	461.631		190	210.006	0.0370283	427.954		204	227.201	0.452855	5205.91		157	175.065	0.0442535	425.569		135	159.101	0.0381071	621.667		198	207.044	0.0988559	985.277		241	297.154	0.115116	536.538
		146	173.081	0.10238	1485.65		191	211.097	0.0435991	617.215		205	228.205	0.0713876	788.773		158	175.991	0.0528157	436.231		136	159.127	0.0204318	311.294		199	208.01	0.217972	2786.24		242	298.948	0.126501	849.175
		147	173.117	0.340269	4250.86		192	212.074	0.277552	3475.11		206	229.108	0.0303615	394.394		159	176.038	0.0429524	451.662		137	160.006	0.0823849	1186.2		200	210.006	0.0293451	326.548		243	301.946	0.222774	1473.29
		148	174.022	0.0427784	510.714		193	213.076	0.0633801	753.6		207	229.144	0.0360546	451.182		160	177.091	0.0262583	355.4		138	160.042	0.328369	4753.33		201	211.097	0.03431	443.028		244	302.946	0.771253	4943.58
		149	174.058	0.0536246	724.138		194	213.112	0.0361601	515.585		208	233.154	0.221809	2369.31		161	178.004	0.0597576	548.215		139	161.044	0.0578701	697.606		202	212.074	0.276837	3289.66		245	303.946	0.192583	1204.14
		150	174.12	0.0356465	444.292		195	213.149	0.0233972	350.354		209	234.157	0.0364694	390.773		162	181.933	0.060146	869.708		140	162.026	0.0454945	414.361		203	213.077	0.0569951	676.105		246	304.943	0.510763	3260.98
		151	175.06	0.0591085	781.24		196	213.185	0.14595	1836.89		210	236.104	0.147497	1391.85		163	182.011	0.0278681	421.908		141	163.075	0.0461083	476.076		204	213.112	0.0232263	331.8		247	305.944	0.12143	747.852
		152	175.983	0.0545389	468.262		197	213.905	0.133409	1678.63		211	238.268	0.134745	760.558		164	183.102	0.0309083	459.138		142	165.039	0.0750692	1021.47		205	213.185	0.113937	1437.52		248	306.942	0.326969	2088
		153	176.037	0.0788198	898.431		198	214.912	0.10861	1160.12		212	239.016	10.3996	115097		165	183.932	0.0327448	400.028		143	167.07	0.0197201	327.318		206	213.905	0.0890807	1028.4		249	309.172	0.342984	2155.75
		154	177.091	0.032605	390.071		199	215.092	0.0556003	747.415		213	239.129	0.166134	1841.94		166	183.991	0.803277	10803.2		144	167.106	0.0655411	955.712		207	213.985	0.0351404	393.394		250	310.175	0.0679134	411.077
		155	177.999	0.04705	424.985		200	215.904	0.0816358	928.077		214	239.201	0.0257051	317.63		167	184.994	0.0388703	479.363		145	167.472	0.109048	827.273		208	214.909	0.10369	899.738		251	311	0.111644	710.662
		156	181.933	0.0324438	426.985		201	216.069	0.0387228	476		215	239.961	0.103633	1030.2		168	185.081	0.07579	1118.85		146	167.996	8.05669	118748		209	215.092	0.0388931	519.935		252	311.17	0.253909	1499.71
		157	182.012	0.112244	1435.61		202	216.909	0.0699668	733.108		216	240.018	0.960719	9999.99		169	185.117	0.0293292	457.923		147	168.998	0.405857	4925.98		210	215.904	0.0575002	606.735		253	325.185	0.222207	1284.68
		158	183.101	0.0446471	554.123		203	217.107	0.0335765	404.892		217	240.132	0.0299202	296.348		170	185.154	0.0957461	1443.94		148	169.049	0.0167642	258.076		211	216.069	0.034246	366.662		254	336.986	0.375178	2125.78
		159	183.138	0.0271131	368.942		204	219.175	0.136091	1701.61		218	241.012	1.44435	10827.7		171	185.988	0.0491222	526.068		149	169.086	0.0732543	1089.71		212	216.907	0.101069	944.585		255	338.983	0.0647582	327.138
		160	183.991	0.0380091	537.677		205	220.146	0.42942	5062.2		219	241.108	0.034136	411.515		172	186.973	0.03489	530.585		150	169.992	0.461351	5219.29		213	218.901	0.0331849	331.262		256	339.2	0.0884515	478.246
		161	185.081	0.103325	1272.59		206	221.152	0.141338	1612.97		220	241.217	0.264298	2797.56		173	187.096	0.0503703	745.689		151	170.999	0.0809215	634.497		214	219.175	0.119465	1379.69		257	358.969	0.154639	731.708
		162	185.117	0.0522289	672.711		207	223.028	0.0436875	352.735		221	242.015	0.115097	884.53		174	187.999	0.0324911	410.754		152	171.065	0.137203	1973.89		215	220.146	0.39915	4662.77		258	380.947	0.059863	306.631
		163	185.154	0.148264	1880.88		208	225.113	0.0223294	306.074		222	242.176	0.105334	1134.97		175	189.978	0.204035	2791.25		153	171.101	0.170314	2684.02		216	221.152	0.117494	1222.05		259	382.02	0.0991979	531.975
		164	187.06	0.0340271	376.548		209	225.157	0.0316883	288.877		223	242.22	0.0492489	480.03		176	190.017	0.0386761	521.154		154	171.138	0.40633	5777.43		217	223.038	0.198242	1884.24		260	392.028	0.191768	1011.65
		165	187.096	0.0957063	1140.86		210	225.984	0.183461	2035.25		224	243.02	0.068623	340.63		177	191.019	0.417994	5796.82		155	172.104	0.0213567	281.803		218	225.185	0.030243	336.323
		166	187.133	0.0529722	600.975		211	227.092	0.0532368	615.151		225	243.123	0.0272973	306.652		178	192.031	0.114964	1226.26		156	172.141	0.0466232	724.742		219	225.984	0.11955	1280.43
		167	189.076	0.0336479	404.123		212	227.128	0.0421521	522.508		226	243.16	0.0569571	473.745		179	193.028	0.0408238	367.215		157	173.008	0.026004	305.53		220	227.092	0.0412954	423.985
		168	189.112	0.0354051	421.969		213	227.201	0.399242	4683.65		227	245.103	0.0292038	315.024		180	194.927	0.110623	1484.82		158	173.044	0.0254835	370.803		221	227.128	0.0261252	332.446
		169	189.978	0.0328281	355.892		214	228.204	0.0633779	746.006		228	250.146	0.0773275	593.288		181	195.012	0.041548	389.748		159	173.081	0.0792647	1198.72		222	227.201	0.40416	4659.68
		170	190.017	0.060664	709.554		215	229.107	0.0358062	448.677		229	253.144	0.0430358	450.955		182	195.138	0.0286384	379.677		160	173.117	0.249088	3440.24		223	228.204	0.0649007	759.123
		171	191.019	0.167042	2037.62		216	229.143	0.034911	424.677		230	253.217	0.153482	1560.36		183	195.991	0.0275857	365.957		161	174.022	0.034845	491.636		224	229.108	0.0252681	313.092
		172	191.108	0.0482598	343.292		217	233.154	0.203521	2343.91		231	255.029	0.09752	897.742		184	198.928	0.0354418	441.523		162	174.058	0.159209	2306.87		225	233.154	0.185768	2009.74
		173	192.032	0.0490449	427.369		218	234.158	0.0380251	400.077		232	255.123	0.0259661	301.806		185	199.097	0.0329291	465.317		163	174.12	0.026886	355.561		226	234.158	0.0332362	348.508
		174	193.028	0.110679	1164.32		219	236.104	0.109416	1178.32		233	255.233	1.02857	10299.9		186	199.169	0.178062	2543.98		164	175.06	0.0621182	781.288		227	236.104	0.0808308	799.877
		175	193.086	0.0250114	309.415		220	238.268	0.174598	1035.82		234	256.236	0.178846	1757.42		187	199.968	0.635682	8505.03		165	175.985	0.0473846	416.864		228	238.268	0.169093	973.846
		176	195.138	0.0455822	482.723		221	239.016	13.5002	160449		235	256.948	0.0524333	541.045		188	200.173	0.0251714	345.692		166	176.037	0.0806952	810.258		229	239.017	13.5246	158361
		177	197.081	0.0356458	393.738		222	239.129	0.17232	2030.51		236	257.139	0.0276674	324.521		189	200.971	0.0380317	468.289		167	177.091	0.043447	364.785		230	239.129	0.125539	1471.6
		178	197.154	0.0331953	378.914		223	239.961	0.0621166	701.529		237	260.999	0.26684	2653.79		190	201.076	0.0273283	367.754		168	177.999	0.0601677	594.091		231	239.961	0.0817889	879.354
		179	199.097	0.060762	688.138		224	240.018	1.2753	13585.2		238	261.937	0.0349863	347.209		191	201.112	0.0424787	613.185		169	181.933	0.0875244	1197.33		232	240.019	1.27549	13174.9
		180	199.136	0.0525007	452.277		225	240.132	0.0279937	321.551		239	263.014	0.392792	3667.35		192	201.965	0.0654537	820.886		170	182.012	0.0709521	951.773		233	241.013	1.45664	14383.4
		181	199.169	0.296602	3263.75		226	241.012	1.68206	15467.3		240	264.016	0.0377782	324.455		193	203.996	0.0390335	508.415		171	183.007	0.0488377	570.224		234	241.108	0.0263513	313.028
		182	199.968	0.0409804	446.686		227	241.108	0.0391561	465.852		241	265.011	0.0504828	333.318		194	205.159	0.0579497	677.477		172	183.101	0.0391753	551.773		235	241.217	0.262404	2725.49
		183	200.173	0.0454875	453.222		228	241.144	0.0304567	369.754		242	265.148	0.0870839	766.439		195	207.044	0.0689603	619.385		173	183.931	0.0455988	543.518		236	242.015	0.117491	1146.97
		184	201.076	0.0546225	632.831		229	241.217	0.216392	2362.26		243	265.965	0.0647511	579.288		196	208.01	0.178493	2254.38		174	183.991	0.158998	1440.56		237	242.176	0.0545066	584.015
		185	201.112	0.0779126	921.169		230	242.016	0.135313	1120.19		244	267.233	0.0336011	311.321		197	210.007	0.025854	332.585		175	185.081	0.100155	1414.88		238	242.22	0.0498112	548.994
		186	202.053	0.0970026	956.8		231	242.176	0.114477	1376.54		245	269.248	0.0925529	852.936		198	211.097	0.284455	3629.62		176	185.117	0.0438556	620.53		239	243.01	0.0544277	460.923
		187	203.092	0.023696	305.508		232	242.22	0.0367059	414.662		246	271.006	0.305241	2767.45		199	212.074	0.23952	2967.71		177	185.154	0.116711	1582.85		240	243.124	0.0217762	286.274
		188	205.159	0.0922543	1017.92		233	243.017	0.076736	496.563		247	271.952	0.0328448	311.045		200	212.099	0.0355599	514.662		178	187.06	0.0292561	398.861		241	249.97	0.0430726	421.329
		189	208.01	0.178851	1823.79		234	243.123	0.036508	476.646		248	281.249	0.121798	1075.68		201	213.076	0.0463106	570.308		179	187.096	0.069593	1050.92		242	250.146	0.061978	559.222
		190	209.154	0.0778381	810.117		235	243.161	0.0603518	432.788		249	283.265	0.447756	4271.48		202	213.111	0.0205488	287.215		180	187.133	0.0406266	564.582		243	253.144	0.025622	289.231
		191	211.097	0.791663	8328.74		236	245.102	0.0345408	424.338		250	284.268	0.088813	834.352		203	213.149	0.0230374	304.462		181	187.998	0.0299834	387.421		244	253.217	0.15572	1672.46
		192	211.132	0.0359472	390.169		237	249.97	0.029928	339.655		251	287.947	0.066125	565.803		204	213.185	0.126844	1487.11		182	188.073	0.0300852	425.952		245	254.221	0.0301384	310.292
		193	212.074	0.329641	3608.82		238	250.146	0.0672992	598.938		252	289.018	0.0371453	318.985		205	213.906	0.177627	2148.61		183	189.076	0.0308405	416.288		246	255.029	0.083646	822.246
		194	212.099	0.103777	1175.63		239	253.144	0.0475855	534.046		253	293.064	0.102052	943.867		206	214.908	0.239333	2126.31		184	189.112	0.0271501	337.682		247	255.233	0.807116	8381.35
		195	213.076	0.0690549	772.535		240	253.217	0.0655472	717.415		254	293.176	2.85877	25526.5		207	215.092	0.0340711	452.086		185	189.978	0.0457715	584.667		248	256.236	0.142029	1526.3
		196	213.111	0.0429529	406.431		241	255.123	0.0355291	433.462		255	293.944	0.139397	1208.39		208	215.904	0.116768	1255.28		186	190.017	0.0550307	639.742		249	256.949	0.0353642	348.723
		197	213.149	0.0538664	598.84		242	255.233	0.737088	7963.74		256	294.18	0.536293	4831.05		209	216.069	0.0203018	318.692		187	191.018	0.749427	9446.74		250	260.999	0.320191	3283.26
		198	213.185	0.207339	2090.92		243	256.236	0.128202	1412		257	295.004	0.0675464	615.312		210	216.906	0.189107	1746.24		188	192.027	0.109418	790.182		251	262.002	0.0316162	310.249
		199	213.905	0.109572	1121		244	256.948	0.0506544	574.375		258	295.182	0.0723146	625.061		211	217.011	0.0547062	574.231		189	193.027	0.0901882	889.118		252	263.013	0.115736	835.034
		200	214.189	0.0308944	318.985		245	257.103	0.0292204	332.415		259	296.952	0.106519	957.591		212	217.904	0.0370883	368.652		190	195.012	0.0622227	605.379		253	265.148	0.0365323	350.2
		201	214.911	0.129517	1004.54		246	257.139	0.031553	376.754		260	297.005	0.072332	672.561		213	218.901	0.0764353	805.708		191	195.138	0.0386469	494.858		254	265.965	0.149838	1471.51
		202	215.092	0.0652332	711.046		247	260.998	0.351747	3697.55		261	297.048	0.0617907	525.455		214	219.175	0.0830292	1083.52		192	197.081	0.0302761	394.652		255	267.233	0.0325117	355.397
		203	215.128	0.04136	461.692		248	262.001	0.0329734	340.305		262	297.153	0.107804	762.985		215	220.146	0.366344	4345.9		193	199.097	0.0497205	640.318		256	269.249	0.0822265	860.434
		204	215.164	0.0234733	293.938		249	263.014	0.391517	3758.1		263	298.948	0.0551792	464.561		216	221.151	0.0757044	856.338		194	199.133	0.0354995	413.712		257	271.005	0.18658	1270.88
		205	215.904	0.0710276	661.477		250	264.016	0.0391274	370.338		264	301.947	0.149018	1290.62		217	223.038	0.210279	2258.18		195	199.169	0.240381	2852.35		258	271.952	0.0518184	487.262
		206	216.069	0.0513504	538.754		251	265.011	0.0505056	366.769		265	302.946	0.360054	3039.68		218	225.984	0.120521	1358.4		196	199.968	0.10072	1204.82		259	281.249	0.0900573	839.769
		207	216.908	0.0833452	639.123		252	265.148	0.0396335	360.415		266	303.946	0.120426	961.242		219	227.092	0.0763231	925.283		197	200.172	0.0333708	374.621		260	283.265	0.34573	3248.06
		208	217.107	0.032652	347.492		253	265.965	0.0449983	450.372		267	304.943	0.240113	2028.74		220	227.128	0.0254108	319.062		198	201.076	0.0451894	566.3		261	284.268	0.0702987	690.031
		209	217.986	0.0678979	401.665		254	269.14	0.026466	296.338		268	305.944	0.0585134	496.597		221	227.201	0.29574	3442.57		199	201.112	0.0626727	805.182		262	287.947	0.153619	1339.02
		210	219.175	0.162492	1647.8		255	269.249	0.0646754	663.772		269	306.942	0.147603	1239.87		222	228.16	0.0436499	552.046		200	202.053	0.0592158	703.515		263	293.064	0.058557	506.295
		211	220.146	0.731421	7082.06		256	271.006	0.290065	2729.74		270	309.172	0.335377	2740.7		223	228.204	0.0458307	580.102		201	203.092	0.025397	319.591		264	293.176	1.63966	15183
		212	221.15	0.12537	1185.68		257	271.119	0.0341148	345.391		271	310.175	0.0694463	520.803		224	229.107	0.0253041	296.138		202	205.159	0.065019	740.642		265	293.944	0.068317	563.052
		213	223.028	0.0405825	331.415		258	271.952	0.0333434	364.138		272	310.999	0.164221	1279.27		225	229.145	0.041147	492.6		203	207.044	0.0487248	466.561		266	294.18	0.314298	2973.72
		214	225.113	0.028575	308.48		259	273.014	0.0648557	317.985		273	311.17	0.270071	2159.77		226	233.154	0.196598	2146.48		204	208.01	0.199187	2146.02		267	295.005	0.0422072	374.369
		215	225.154	0.0419732	272.385		260	273.135	0.0261764	293.015		274	312.173	0.0569051	434.17		227	234.038	0.0327776	316.6		205	209.154	0.0538167	601.106		268	295.183	0.0432141	379.831
		216	225.984	0.120049	1114.11		261	281.249	0.0723081	725.662		275	325.185	0.276932	2106.39		228	234.158	0.0343306	428.046		206	211.097	0.666656	7822.17		269	296.952	0.0591283	504.788
		217	227.092	0.14476	1356.09		262	283.265	0.276489	2797.75		276	326.189	0.0601248	457.467		229	235.17	0.0411602	437.585		207	211.133	0.022452	329.515		270	297.005	0.104739	972.985
		218	227.128	0.0765147	843.4		263	284.268	0.0592849	578.108		277	336.986	0.542666	3628.36		230	236.023	0.064372	714.708		208	212.074	0.229935	2668.17		271	297.048	0.056005	552.046
		219	227.201	0.511366	5006.19		264	287.947	0.0416382	443.031		278	337.989	0.0555972	382.603		231	238.268	0.135104	772.566		209	212.099	0.0860842	959.618		272	297.154	0.145522	1119.09
		220	228.16	0.0588679	623.338		265	289.018	0.0392581	351.646		279	338.983	0.0864003	593.5		232	239.016	10.778	126273		210	213.076	0.0556916	615.761		273	301.946	0.0574885	524.022
		221	228.204	0.0807629	817.615		266	293.064	0.101872	978.185		280	339.201	0.128904	940.782		233	239.129	0.158255	1992.71		211	213.111	0.0344208	323.215		274	302.946	0.392534	3358.32
		222	229.108	0.0546598	616.351		267	293.176	2.26182	21289.9		281	342.99	0.0582287	437.421		234	239.961	0.0639589	683.775		212	213.149	0.0436622	518.409		275	303.946	0.0822534	588.754
		223	229.144	0.0759144	735.585		268	293.944	0.116536	1055.95		282	358.972	0.200963	1028.92		235	240.019	0.972994	10536.6		213	213.185	0.16854	1947.55		276	304.943	0.248246	2191.29
		224	231.087	0.0316047	312.815		269	294.18	0.432442	4167.71		283	382.02	0.0669106	495.597		236	240.132	0.0278491	305.615		214	213.905	0.265549	2971.88		277	305.945	0.0563485	477.662
		225	233.154	0.257917	2419.65		270	295.005	0.10444	1022.73		284	392.028	0.198667	1370.52		237	241.012	1.19252	12415.5		215	213.985	0.0362183	347.106		278	306.942	0.167026	1464.22
		226	234.158	0.0456773	423.609		271	295.182	0.0756256	572.185							238	241.108	0.0233808	309.492		216	214.91	0.276999	2326.2		279	309.172	0.23227	2010.78
		227	235.169	0.0559127	449.185		272	296.953	0.0512403	455.938							239	241.143	0.0232275	293.677		217	215.092	0.0545105	678.561		280	310.175	0.0499702	375.738
		228	238.268	0.118989	609.588		273	297.005	0.114912	1088.34							240	241.217	0.184633	2054.6		218	215.128	0.0320807	423.891		281	311	0.108903	869.791
		229	239.016	9.43264	90610.3		274	297.048	0.0556529	517.031							241	242.015	0.089503	937.615		219	215.904	0.163568	1621.98		282	311.17	0.320067	2773.88
		230	239.129	0.25267	2545.94		275	297.154	0.099679	624.48							242	242.176	0.121014	1415.83		220	216.069	0.0654122	638.5		283	312.173	0.0644726	559.231
		231	239.962	0.134298	1231.7		276	301.947	0.157652	1451.35							243	242.22	0.0346458	396.308		221	216.908	0.170877	1439.06		284	321.008	0.0394632	336.2
		232	240.019	0.845751	7398.83		277	302.946	0.256546	2231.58							244	243.011	0.0429414	339.815		222	217.107	0.0275297	316.182		285	325.185	0.259601	2103.83
		233	240.132	0.0420685	370.323		278	303.945	0.110118	943.372							245	243.16	0.0936088	789.431		223	217.986	0.0518047	328.333		286	326.189	0.0571801	441.24
		234	241.016	1.73113	10479.2		279	304.943	0.16414	1412.84							246	245.102	0.028717	335.557		224	218.902	0.0579072	532.882		287	336.986	1.00011	7107.54
		235	241.107	0.0373068	393.102		280	305.945	0.0407621	342.028							247	249.969	0.0329494	351.388		225	219.175	0.102464	1162.53		288	337.988	0.100698	725.523
		236	241.144	0.128307	1306.14		281	306.942	0.101603	936.277							248	250.146	0.0619796	592.985		226	220.146	0.412367	4395.44		289	338.983	0.149855	1059.2
		237	241.217	0.331246	3004.28		282	309.171	0.469398	4048.31							249	251.954	0.050292	486.569		227	221.15	0.0799781	839.382		290	339.201	0.081749	594.578
		238	242.023	0.142988	687.062		283	310.175	0.0932191	820.382							250	253.145	0.0587995	671.062		228	223.037	0.0930415	722.288		291	342.99	0.0710914	541.926
		239	242.176	0.155587	1483		284	311	0.166351	1374.91							251	253.217	0.0520571	566.222		229	225.984	0.124643	1235.64		292	358.973	0.324448	1671.12
		240	242.22	0.0575468	535.64		285	311.17	0.17782	1411							252	255.029	0.118762	1150.17		230	227.092	0.122753	1239.22		293	380.949	0.0577294	321.766
		241	243.027	0.101846	608.754		286	312.173	0.0359385	313.646							253	255.233	0.938761	10145.5		231	227.128	0.05352	624.076		294	382.02	0.0356466	299.502
		242	243.123	0.0456952	452.769		287	325.185	0.132591	1026.35							254	256.236	0.168035	1792.31		232	227.201	0.451807	4848		295	392.029	0.248332	1614.54
		243	243.16	0.126203	903.345		288	336.986	0.49237	3445.48							255	256.948	0.0697506	728.938		233	228.204	0.0712275	749.424		296	395.028	0.0461258	340.597
		244	245.103	0.0527977	527.754		289	337.988	0.0518552	385.954							256	258.946	0.0396495	402.406		234	229.107	0.0448059	510.545
		245	245.139	0.0298729	299.314		290	338.983	0.082042	537.794							257	260.999	0.275168	2897.45		235	229.144	0.0482877	571.47
		246	250.146	0.0859468	626.692		291	339.201	0.0487364	359.902							258	263.013	0.0810537	551.338		236	231.086	0.0270054	295.333
		247	251.164	0.0464875	318.692		292	342.99	0.0863713	712.194							259	265.147	0.036515	400.969		237	233.154	0.202573	2109.76
		248	253.144	0.508642	4681.51		293	358.974	0.189042	890.554							260	265.965	0.298149	3014.95		238	234.158	0.0373073	397.636
		249	253.217	0.07706	740.692		294	382.02	0.0815007	619.615							261	269.249	0.0910783	910.615		239	235.169	0.0412042	370.673
		250	254.148	0.0822493	740.723		295	392.028	0.417712	2956.45							262	271.006	0.120974	973.277		240	238.268	0.194152	1015.2
		251	255.124	0.0678087	603.431		296	393.03	0.0584415	423.077							263	271.952	0.0293349	319.4		241	239.016	15.0704	166640
		252	255.233	0.845231	7516.03		297	394.025	0.068877	486.763							264	278.027	0.0309517	327.8		242	239.129	0.200072	2256.54
		253	256.236	0.15345	1361.32		298	395.027	0.0380334	300.477							265	279.161	0.0347721	356.905		243	239.961	0.0976748	955.515
		254	256.948	0.0434177	378.292												266	281.249	0.0817076	774.508		244	240.018	1.42018	13822.5
		255	257.102	0.0318464	338.031												267	283.265	0.648745	6271.58		245	240.132	0.0357066	345.697
		256	257.139	0.0552803	561.271												268	284.268	0.132678	1334.37		246	241.013	1.80642	14958.9
		257	260.998	0.50743	4488.22												269	287.947	0.206904	1983.3		247	241.108	0.0194513	277.821
		258	261.937	0.0801628	703.283												270	293.064	0.0372114	362		248	241.144	0.100792	1071.76
		259	262.001	0.0474021	415.123												271	293.177	0.500793	4676.64		249	241.217	0.307734	2959.24
		260	263.014	1.1409	9245.08												272	293.944	0.107047	968.572		250	242.016	0.14805	1235.29
		261	264.016	0.107999	850.108												273	294.18	0.102788	941.215		251	242.176	0.0573734	562.985
		262	265.011	0.12357	896.369												274	295.156	0.147183	1194.97		252	242.22	0.0553093	516.479
		263	265.147	0.0730996	498.6												275	296.162	0.0727427	663.831		253	243.015	0.0834677	478.788
		264	267.16	0.0459217	387.6												276	296.952	0.186111	1741.83		254	243.123	0.0389469	465.788
		265	269.14	0.172894	1538.28												277	297.006	0.0824062	676.323		255	243.159	0.0442403	469.209
		266	269.249	0.10534	869.4												278	297.047	0.0456874	437.154		256	245.102	0.0537745	516.515
		267	270.142	0.0386914	277.585												279	297.165	0.20897	1169.77		257	250.145	0.0640665	558.785
		268	271.006	0.369769	2864.37												280	298.948	0.0898068	847.538		258	251.954	0.0444855	380.97
		269	271.132	0.0661376	302.246												281	301.947	0.109843	944		259	253.144	0.364409	3554.36
		270	271.228	0.0382681	319.526												282	302.946	0.972819	8917.97		260	253.217	0.0817831	828.194
		271	273.134	0.0429964	397.917												283	303.947	0.159088	1285.92		261	254.027	0.0352675	323.045
		272	279.161	0.0778074	620.385												284	304.943	0.648754	5780.23		262	254.148	0.0603238	570.5
		273	281.249	0.0649445	515.954												285	305.945	0.150868	1349.62		263	255.029	0.0529697	444.139
		274	283.265	0.31203	2564.72												286	306.942	0.430337	3853.85		264	255.124	0.046501	515.624
		275	284.268	0.0654172	495.369												287	307.944	0.0520344	422.634		265	255.233	1.06932	10604.4
		276	285.135	0.0381824	303.954												288	308.94	0.0572591	481.862		266	256.236	0.191688	1909.04
		277	293.064	0.141844	1154.18												289	309.172	0.261531	2276.94		267	256.948	0.0997111	987.515
		278	293.177	0.143097	1100												290	310.175	0.0539281	429.677		268	257.139	0.0412821	462.894
		279	293.944	0.272922	2033.46												291	311	0.104417	914.754		269	258.946	0.0588857	558.615
		280	294.947	0.0416488	328.431												292	311.17	0.274164	2126.45		270	260.998	0.399665	3886
		281	295.005	0.138959	1086.59												293	312.173	0.0544368	453.48		271	261.937	0.0358126	349.621
		282	295.156	0.496214	3851.8												294	313.167	0.0668986	584.062		272	262.001	0.0412002	373.621
		283	296.16	0.109621	838.077												295	321.008	0.0455347	383.046		273	263.014	0.368118	3202.09
		284	296.952	0.127054	949.803												296	325.185	0.217915	1644.49		274	265.011	0.0470626	308.197
		285	297.004	0.0580605	514.277												297	325.974	0.0403617	368.631		275	265.148	0.0815158	745.388
		286	297.048	0.0641153	495.218												298	326.188	0.0467304	347.514		276	267.16	0.0300371	299.939
		287	297.17	0.242479	1223.68												299	336.988	1.07353	6628.91		277	269.139	0.132902	1264.83
		288	298.13	0.0788213	607.997												300	337.99	0.115413	714.077		278	269.249	0.121479	1128.02
		289	298.948	0.0580855	449.092												301	338.984	0.165633	1044.77		279	270.022	0.0426349	365.303
		290	301.947	0.164907	1292.89												302	339.201	0.0748545	579.585		280	271.006	0.267346	2013.89
		291	302.946	0.575763	4416.22												303	341.162	0.088116	667.092		281	271.228	0.0345571	339.303
		292	303.946	0.148187	1037.3												304	342.99	0.0555511	441.246		282	273.134	0.0354474	363.521
		293	304.943	0.381098	2852.72												305	350.932	0.052069	434.502		283	279.16	0.0492894	436.779
		294	305.944	0.0922517	701.652												306	352.998	0.0581163	429.246		284	281.249	0.106918	916.655
		295	306.942	0.248298	1859.45												307	358.978	0.375808	1794.18		285	283.264	0.478861	4343.21
		296	309.171	0.22009	1600.9												308	391.034	0.0504094	334.031		286	284.268	0.0964084	831.418
		297	310.175	0.0477178	354.969												309	392.029	0.126911	826.298		287	287.947	0.0417294	380.258
		298	310.999	0.151606	988.754												310	395.028	0.0495148	434.68		288	293.064	0.10543	917.515
		299	311.167	0.217771	1097.14																	289	293.177	0.27847	2387.77
		300	313.166	0.0946534	637.191																	290	293.944	0.134128	1081.88
		301	323.154	0.0647168	327.769																	291	294.18	0.0535496	451.621
		302	325.183	0.154869	758.308																	292	295.004	0.0547944	454.439
		303	332.118	0.0782173	481																	293	295.156	0.379063	3109.17
		304	336.986	0.241217	1517.52																	294	296.16	0.089464	702.821
		305	341.162	0.065512	486.452																	295	296.952	0.281142	2419.85
		306	358.968	0.140966	773.868																	296	297.005	0.0516084	461.848
		307	359.173	0.0570553	318.631																	297	297.047	0.0437826	408.297
		308	360.037	0.0535567	345.452																	298	297.166	0.218121	1121.47
		309	380.947	0.0606469	327.815																	299	298.131	0.0878987	448.909
		310	382.02	0.144611	925.308																	300	298.948	0.137028	1149.88
		311	392.028	0.157951	917.754																	301	300.943	0.0423823	320.336
																						302	301.947	0.274743	2357.63
																						303	302.946	0.943761	7713.29
																						304	303.946	0.242594	1881.33
																						305	304.943	0.599729	4926.39
																						306	305.945	0.137576	1093.64
																						307	306.942	0.387252	3113.19
																						308	307.943	0.0416012	350.509
																						309	308.939	0.0481858	384.515
																						310	309.172	0.234542	1809.29
																						311	310.175	0.0495035	368.576
																						312	310.999	0.108484	832.47
																						313	311.169	0.259915	1683.41
																						314	312.172	0.0531791	349.045
																						315	313.166	0.0785691	605.061
																						316	325.184	0.211821	1411.93
																						317	326.188	0.0474722	321.509
																						318	336.985	0.574741	4198.1
																						319	337.987	0.0597723	418.794
																						320	338.982	0.0944928	625.348
																						321	339.201	0.0836359	584.879
																						322	341.162	0.0421711	329.436
																						323	358.968	0.19444	1224.47
																						324	380.946	0.0593903	364.788
																						325	382.019	0.0822261	589.133
																						326	391.034	0.0577098	319.515
																						327	392.028	0.19634	1253.89
[truncated: 17 more columns]

## Sheet: kinpen
			kinpen Ar 3min					kinpen Ar 10min					kinpen Ar/O2 3min					kinpen Ar/O2 10min					kinpen Ar/Air 3min					kinpen Ar/Air 10min					kinpen Ar/N2 3min					kinpen Ar/N2 10min
			Mass/Charge (Da)	% Area	Height			Mass/Charge (Da)	% Area	Height			Mass/Charge (Da)	% Area	Height			Mass/Charge (Da)	% Area	Height			Mass/Charge (Da)	% Area	Height			Mass/Charge (Da)	% Area	Height			Mass/Charge (Da)	% Area	Height			Mass/Charge (Da)	% Area	Height
		1	59.0135	0.128503	4803.92		1	58.9711	0.0037832	202.208		1	59.0134	0.158373	6209.12		1	59.0133	0.158367	6248.56		1	59.0132	0.140261	3988.82		1	59.0132	0.121335	4552.77		1	59.0134	0.127622	4651.77		1	59.0133	0.0975745	3117.68
		2	59.9851	0.0271575	1156.92		2	59.0132	0.0943605	4147.67		2	59.9847	0.0203422	843.96		2	59.9847	0.0272964	1171.52		2	59.9848	0.0373237	1083.09		2	59.9846	0.0116576	413.773		2	59.9848	0.0130904	436.5		2	59.9849	0.02164	735.773
		3	60.0134	0.0225036	581.792		3	59.9848	0.0214129	1087.54		3	60.013	0.0240769	671.36		3	60.0138	0.016293	443.6		3	60.0129	0.0299236	705.591		3	60.0129	0.0211405	505.909		3	60.0126	0.0185741	452.455		3	60.0131	0.0125535	266.727
		4	60.8066	0.0232683	886.917		4	60.0131	0.0133616	396.167		4	60.8064	0.0235159	882.2		4	60.8067	0.0180167	638.16		4	60.8064	0.0381768	1175.41		4	60.8065	0.0263413	760.091		4	60.8068	0.0223857	755.682		4	60.8062	0.0156626	599.955
		5	60.9928	1.5141	57656.7		5	60.8063	0.0142394	626.292		5	60.9928	1.61033	60816.9		5	60.9926	1.16687	47505.4		5	60.9926	2.56356	76389.7		5	60.9926	1.76463	64525.9		5	60.9928	1.44267	54140.4		5	60.9927	1.00794	32218.8
		6	61.0118	0.0558105	2377.79		6	60.9927	0.956361	40707.8		6	61.0114	0.0656722	2811.6		6	61.0114	0.0377383	1794.4		6	61.011	0.0758874	2412.18		6	61.0107	0.0477697	1934.09		6	61.7986	0.0741946	2505.59		6	61.0113	0.0335741	1168.36
		7	61.7989	0.0564295	1964.88		7	61.7987	0.121072	4855.71		7	61.7988	0.0426233	1408.44		7	61.7985	0.112504	4222.8		7	61.7984	0.0872976	2313		7	61.7984	0.183257	5941.64		7	61.9882	4.47168	175932		7	61.7986	0.162713	5564
		8	61.9882	3.56053	139973		8	61.8176	0.00653334	278.167		8	61.988	2.72936	105806		8	61.9881	5.92565	263331		8	61.9879	4.99361	151147		8	61.8205	0.0146266	349.545		8	62.007	0.0305704	1823.95		8	61.8178	0.00826637	266.636
		9	62.0075	0.0289917	1743.92		9	61.9882	6.29027	302925		9	62.0065	0.0207932	1178.96		9	62.0061	0.0280202	1702.28		9	62.9853	0.0213706	722.455		9	61.9705	0.00699484	292.455		9	62.9857	0.0213304	982.5		9	61.9711	0.007443	322.273
		10	62.9859	0.0165583	669.875		10	62.0067	0.0348337	1926.5		10	62.9858	0.0105615	447.68		10	62.9859	0.0355348	1218.84		10	62.9959	0.033423	787.273		10	61.9881	8.90452	371754		10	62.9949	0.0188946	575.364		10	61.9883	7.87953	295957
		11	62.9955	0.0184328	660.958		11	62.9856	0.0566197	1610.21		11	62.9956	0.0172867	635.92		11	62.9948	0.0166115	645		11	63.9437	0.0147891	378.091		11	62.0043	0.0425909	3507		11	63.9439	0.0165983	629.227		11	62.0061	0.030982	1874.91
		12	63.9443	0.0185085	780		12	63.0045	0.00518922	219.125		12	63.944	0.0240134	1069.52		12	63.9437	0.0279424	1152.64		12	63.9918	0.0458317	1217.64		12	62.9855	0.0500843	1903.91		12	63.9617	0.00615288	270.682		12	62.9853	0.0688004	1756.59
		13	63.9617	0.00755776	298.625		13	63.9436	0.0243298	994.75		13	63.9618	0.00700225	279.8		13	63.9619	0.00662647	257.6		13	68.9947	0.129385	3741.18		13	62.9936	0.030377	974.955		13	63.9918	0.0390214	1498.41		13	63.944	0.0218781	781.682
		14	63.992	0.0305164	1220.71		14	63.9617	0.00691392	311.833		14	63.9922	0.0194142	724.16		14	63.9918	0.0573271	2381.52		14	71.0127	0.0103702	404.364		14	63.9436	0.0190894	662.273		14	68.995	0.330598	12683.6		14	63.9615	0.00767132	303.455
		15	64.9518	0.00430286	248.917		15	63.9919	0.0635932	2739.75		15	64.9512	0.00578462	319.4		15	64.9518	0.00703653	273.52		15	73.0283	0.0834457	2420.09		15	63.9918	0.0944388	3467.59		15	73.0287	0.0104075	408.955		15	63.9919	0.0895719	2814.27
		16	68.9951	0.0159628	621.958		16	64.9516	0.00443949	219.042		16	68.995	0.297021	11477.6		16	68.9948	0.217875	9163.52		16	74.0058	0.0164595	429.818		16	64.9513	0.00637659	303.5		16	74.006	0.0180759	844.409		16	68.995	0.206541	6860.82
		17	72.9923	0.00566882	212.417		17	68.995	0.208082	8683.12		17	71.0131	0.0133985	570.32		17	71.013	0.024443	952.72		17	74.9898	0.0135318	340.773		17	68.9947	0.0763846	2860.41		17	74.9898	0.0119794	435.864		17	71.013	0.0138744	432.273
		18	73.0109	0.00612846	232		18	71.0131	0.0115538	463.667		18	73.0287	0.198029	7515.04		18	73.0285	0.429426	18210.2		18	75.0078	0.0141324	354		18	71.0127	0.0160718	561.045		18	75.0079	0.0120398	415.455		18	73.0287	0.010025	367.864
		19	73.0287	0.0272215	1149.42		19	72.9922	0.00608435	278.125		19	74.006	0.0190121	777.24		19	74.0059	0.0169693	711.28		19	76.9688	0.0452789	1294.14		19	72.9959	0.00758023	257.5		19	76.9689	0.0217178	975.091		19	74.006	0.0177346	653
		20	74.006	0.0193228	820.292		20	73.0284	0.011026	446.75		20	74.0318	0.00725454	277.84		20	74.0321	0.0180543	613.72		20	78.9175	0.00975938	296.591		20	73.0285	0.138719	4801.09		20	78.9176	0.0117063	437.682		20	74.9898	0.0112257	422.955
		21	74.9898	0.0116295	515.75		21	74.0062	0.0186179	859.875		21	74.9899	0.0112461	422.96		21	74.9897	0.0088369	428		21	78.9579	0.0116693	288.955		21	74.0058	0.0172848	616.273		21	78.9581	0.0279087	1004.32		21	75.0073	0.00769142	321.955
		22	75.0081	0.0232428	875.875		22	74.9901	0.00830165	362.417		22	75.008	0.0105653	406.32		22	75.0076	0.0136101	540.88		22	79.9561	0.0514332	1540.68		22	74.9895	0.0126208	459.955		22	79.9563	0.0612019	2244		22	75.9612	0.00909653	331.136
		23	76.9692	0.0241186	1000.54		23	75.0076	0.0105152	455.25		23	76.9689	0.0355476	1369.08		23	76.9689	0.0191247	799.32		23	80.915	0.010585	292.455		23	75.0075	0.00815362	423.045		23	80.9155	0.0120172	465.636		23	76.9688	0.0196784	699
		24	78.9175	0.0102206	462.125		24	76.969	0.0160784	708.083		24	78.9178	0.0116978	461.4		24	76.9832	0.0103807	274.08		24	80.9638	0.062265	1581.95		24	75.9611	0.00862386	395.455		24	80.9641	0.0713264	2618		24	78.9176	0.00811798	321.955
		25	78.9582	0.0110192	441.75		25	76.9829	0.0112005	337.208		25	78.9582	0.00940663	287.4		25	78.9175	0.00760306	379.44		25	83.0234	0.010222	313.5		25	76.9687	0.027101	1158.86		25	82.9539	0.0149928	440.591		25	79.956	0.0735119	2336
		26	79.9564	0.0562406	2225.88		26	78.9178	0.00696343	235.917		26	79.9564	0.0449293	1610.2		26	79.9561	0.0771724	3348.56		26	86.0234	0.0249683	639.5		26	76.9808	0.00773216	257.5		26	83.0238	0.00904455	353.091		26	80.9151	0.00956223	331.045
		27	80.9156	0.0131032	512.833		27	78.9579	0.00346297	210.708		27	80.9155	0.0147123	526.4		27	80.9153	0.00998297	436.24		27	87.0072	0.0142716	503.227		27	78.9177	0.0079363	321.818		27	85.028	0.00781872	364.636		27	80.9639	0.0623611	2041.55
		28	80.9642	0.0590409	2204.92		28	79.9563	0.0997782	4265.67		28	80.9641	0.072645	2687.24		28	80.9638	0.060305	2452.76		28	87.0437	0.0384503	965.545		28	78.958	0.00873632	257.545		28	86.0237	0.029957	1046.09		28	83.0236	0.0123449	469.045
		29	83.0238	0.0103398	389.875		29	80.9153	0.00914703	413.042		29	86.0234	0.0292123	1138.08		29	83.0241	0.0104213	419.92		29	88.0389	0.284981	7688.14		29	79.956	0.0512236	1710.73		29	87.0075	0.0227505	761.364		29	86.0236	0.0292231	827.773
		30	85.0286	0.00550847	290.25		30	80.964	0.0666128	2849.33		30	87.0075	0.0214474	738.44		30	85.0277	0.00587608	362.36		30	88.9866	0.0113906	412.5		30	80.9151	0.00927696	459.773		30	87.044	0.0178113	656.409		30	87.0074	0.0368877	1066.82
		31	86.0236	0.0313964	1137.33		31	81.9523	0.0051087	286.542		31	87.0437	0.0352827	1433.8		31	86.0234	0.0270872	976.92		31	89.0229	0.12363	3338.55		31	80.9638	0.0579122	1913.09		31	88.0029	0.0114211	429.136		31	87.0437	0.0120331	496.636
		32	87.0075	0.019051	782.792		32	83.024	0.0062036	227.542		32	88.0391	0.231611	8444.12		32	87.0074	0.0243666	799.6		32	89.0412	0.0137291	356.591		32	83.0234	0.00879708	340.273		32	88.0392	0.287971	10030.6		32	88.0391	0.406025	12838.7
		33	87.0441	0.0337827	1268.58		33	85.0283	0.00557401	261.292		33	88.987	0.0154296	493.76		33	87.0439	0.0164625	765.28		33	91.0204	0.0982113	2825.09		33	86.0234	0.024029	800.091		33	88.9867	0.0594738	2138.18		33	88.9869	0.0124118	413.864
		34	88.0394	0.449914	16992.9		34	86.0235	0.0353688	1441.58		34	89.0231	0.137113	5003.16		34	88.0389	0.290092	11259.5		34	93.033	0.0226133	620.682		34	87.0073	0.016167	542.773		34	89.0232	0.161864	6054.23		34	89.0231	0.119167	3789.14
		35	88.9871	0.0193115	663.167		35	87.0079	0.0175946	623.875		35	89.0406	0.0103459	383		35	88.9864	0.0102692	396.04		35	93.9714	0.00937657	282.364		35	87.0435	0.021878	708.227		35	89.0413	0.0113114	440.636		35	89.0417	0.0187787	625.455
		36	89.0234	0.125147	4587		36	87.0439	0.0229931	952.625		36	90.0008	0.00599566	261.8		36	89.0229	0.159179	6022.08		36	94.9791	0.281313	8325.14		36	88.0389	0.198409	7376.5		36	91.0208	0.0711837	2938.05		36	91.0207	0.0497964	1416.36
		37	89.0418	0.0172327	675.042		37	87.7681	0.00717477	219.125		37	91.0208	0.07284	2749.8		37	89.041	0.00953524	355.64		37	94.9905	0.136774	3607.23		37	88.9866	0.00882281	331.091		37	91.0374	0.0101269	305.545		37	91.0375	0.0071096	266.682
		38	91.0211	0.0724647	2791.08		38	88.0392	0.576068	23849.1		38	91.0375	0.00996753	413.92		38	90.0002	0.00903878	444.72		38	95.9777	0.0257595	505.045		38	89.023	0.13307	4525.23		38	93.0004	0.0119126	465.636		38	93.0002	0.015316	496.682
		39	91.0373	0.00574995	288.042		39	88.9869	0.0122151	472.167		39	93.0331	0.0145817	544.4		39	91.0205	0.0564442	2090.52		39	96.6594	0.0186164	334.455		39	89.0408	0.00763832	358.636		39	93.0333	0.0184947	632.773		39	93.0331	0.0129402	358.591
		40	93.0338	0.0139941	546		40	89.0232	0.0670186	2697.58		40	93.9714	0.0112261	419.24		40	91.0381	0.0138452	491.92		40	96.9584	1.56802	38319.7		40	91.0206	0.0702194	2464.86		40	93.9721	0.0115211	380.909		40	93.9718	0.00898371	285.091
		41	93.9715	0.00676688	290.917		41	89.0418	0.0242276	935.792		41	94.9793	0.22301	8523.64		41	93.0003	0.0100168	331.32		41	96.983	0.00960844	314.045		41	91.0381	0.0101831	321.727		41	94.9792	0.185764	7422.05		41	94.9793	0.161636	6069.82
		42	94.9796	0.181909	7117.83		42	91.0208	0.0472845	2107.54		42	94.9905	0.0819379	2823.12		42	93.0327	0.0129074	556.76		42	97.9583	0.0151214	340.864		42	92.9998	0.0135914	459.909		42	94.9912	0.122909	4236.45		42	94.9913	0.178333	4883.64
		43	94.9912	0.096315	3408		43	91.0376	0.00491384	202.208		43	95.9777	0.0192824	470.84		43	93.9713	0.00956526	347.6		43	98.0231	0.0201822	634.455		43	93.033	0.0166608	542.682		43	95.9776	0.0179558	449.909		43	95.9773	0.0153054	358.682
		44	95.9788	0.0121918	329.458		44	93.0329	0.0102829	497.292		44	96.6593	0.0170331	443.44		44	94.9791	0.169002	7125.88		44	98.9544	0.0863629	1906.09		44	93.9718	0.00935776	321.864		44	96.6589	0.0288112	720.636		44	96.6593	0.0230506	506.409
		45	96.6595	0.0243702	524.125		45	93.972	0.00781777	303.458		45	96.9586	1.37117	46824.2		45	94.9911	0.140067	4984.96		45	99.0047	0.364889	9183.36		45	94.9791	0.222278	8618.23		45	96.9587	2.04709	64543.5		45	96.9586	1.71351	49200.2
		46	96.9589	1.74449	60054.2		46	94.9795	0.170897	8202.62		46	96.9847	0.00772016	302.44		46	95.9779	0.0137415	322.96		46	100.021	0.241672	5844.32		46	94.9911	0.171541	5334.59		46	96.9851	0.00796438	287.182		46	97.9583	0.0161025	441.409
		47	96.9843	0.00869546	270.958		47	94.9915	0.191263	7494.42		47	97.9586	0.0125336	397.8		47	96.6597	0.0213957	565.2		47	100.984	0.010907	339.318		47	95.9778	0.020211	469.091		47	97.9583	0.0159812	512.182		47	98.0236	0.0172639	487.364
		48	97.9587	0.0164545	472.25		48	95.9777	0.0142625	379.333		48	98.0233	0.0260961	942.4		48	96.9585	1.65028	60541		48	101.023	0.023025	562.091		48	96.66	0.0167043	405		48	98.0232	0.0326637	1068.55		48	98.9546	0.100803	2483.05
		49	98.0236	0.0498044	1717.42		49	96.6597	0.0336302	827.083		49	98.6991	0.0117082	287.6		49	97.9582	0.0178791	628.92		49	101.059	0.0989931	2338.32		49	96.9584	1.43481	43485.6		49	98.6992	0.0116486	307.545		49	99.0048	0.5936	17630.1
		50	98.9548	0.101621	2805.96		50	96.9588	2.44229	93301.3		50	98.9546	0.0771224	2043.76		50	98.0231	0.0176533	636.8		50	102.017	0.0130269	348.091		50	97.9587	0.0140077	441.545		50	98.9513	0.208151	3482.73		50	100.008	0.0127704	413.818
		51	99.0054	0.0487744	1549.25		51	96.9836	0.0106645	385.667		51	99.0049	0.841924	30129.7		51	98.9543	0.0930527	2883.2		51	104.034	0.0179891	446.636		51	98.0232	0.0126474	413.909		51	99.0049	0.930188	31485.2		51	100.021	0.180005	4984.82
		52	99.0435	0.00669389	211.958		52	97.9588	0.025411	733.375		52	100.008	0.0186127	779.2		52	99.0047	0.597664	21496.3		52	104.998	0.0219948	592.318		52	98.9543	0.0804404	2115.55		52	100.009	0.0212809	803.091		52	101.023	0.0216298	588.409
		53	99.7129	0.00856935	198.875		53	98.0066	0.00412348	244.5		53	100.021	0.269145	9264.2		53	100.008	0.0139217	514.88		53	106.04	0.00923737	299.545		53	99.0047	0.217268	6852.27		53	100.021	0.352477	12123		53	101.059	0.0457519	1306
		54	100.021	0.696328	24350		54	98.0232	0.0270636	919		54	101.024	0.023886	779.6		54	100.021	0.141699	4928.72		54	110.974	0.0326873	890		54	100.021	0.145485	4718.45		54	100.945	0.0377027	1199.36		54	102.017	0.01532	450.727
		55	101.024	0.0486941	1447.92		55	98.6991	0.0101899	236.042		55	101.059	0.100235	3398.36		55	101.023	0.0153736	444.88		55	111.928	0.0164505	459.818		55	100.984	0.00988319	321.818		55	101.023	0.0304234	920.773		55	104.034	0.0216204	579.364
		56	101.06	0.0863824	3173.21		56	98.9548	0.142474	4206.67		56	102.017	0.0215043	758.96		56	101.059	0.0637562	2240.68		56	112.935	0.0191598	601		56	101.023	0.0178388	441.5		56	101.059	0.0805333	2613.68		56	104.998	0.00902925	285.091
		57	102.017	0.0404705	1341.79		57	99.005	0.573349	22028.1		57	104.034	0.0235189	845.08		57	102.017	0.0128301	403.68		57	115.038	0.0237499	494.318		57	101.059	0.067416	2078.64		57	102.017	0.024114	670.409		57	106.039	0.0160872	542.591
		58	102.063	0.00494001	198.375		58	99.0438	0.00445738	244.417		58	104.999	0.017339	669.12		58	102.984	0.00503499	258.52		58	115.075	0.134298	3065.77		58	102.018	0.0121761	404.591		58	103.002	0.0117884	376.273		58	110.974	0.0292978	708.182
		59	103.002	0.0061712	256.875		59	100.008	0.0122763	623.833		59	105.977	0.00951189	285.12		59	103.002	0.0166764	580.64		59	116.016	0.0243656	645.818		59	104.034	0.0190237	653.045		59	103.038	0.006451	264.182		59	111.007	0.0422104	993.318
		60	104.034	0.0487461	1663.21		60	100.021	0.253315	9652.58		60	110.974	0.0411267	1290.6		60	104.034	0.0402239	1476.52		60	116.927	0.111556	2561.36		60	104.998	0.0128418	441.545		60	104.034	0.0169566	527.909		60	112.487	0.00680403	257.545
		61	104.999	0.0142504	490.25		61	101.024	0.0250853	876.708		61	111.928	0.0128292	517.04		61	104.998	0.00910576	314.68		61	117.018	0.0249794	636.455		61	105.977	0.00870388	266.727		61	104.999	0.0113455	354.727		61	112.936	0.0113624	303.455
		62	105.978	0.00442015	206.083		62	101.059	0.0670789	2495.38		62	112.039	0.0122466	373.68		62	106.039	0.010874	346.88		62	117.053	0.0130142	355.773		62	106.039	0.00790291	294.318		62	105.995	0.00686242	321.727		62	114	0.00754215	257.409
		63	105.996	0.00703445	264.167		63	102.017	0.0260682	927.292		63	112.935	0.0189901	621		63	110.974	0.0308324	1040.96		63	117.927	0.0133693	343.045		63	110.974	0.0264756	837.045		63	106.039	0.00709221	268.545		63	115.038	0.0278111	588.636
		64	106.04	0.00777109	257.25		64	103.002	0.00509116	227.625		64	114.018	0.0114316	448.04		64	111.928	0.00977123	387.52		64	117.995	0.0324457	814		64	111.928	0.00786687	321.818		64	110.974	0.0501458	1621.73		64	115.075	0.249626	6704.41
		65	110.975	0.0243769	720.5		65	104.034	0.0634863	2242.42		65	115.038	0.0236944	710.04		65	112.039	0.00818872	355.56		65	118.979	0.00972526	278.318		65	112.039	0.00736244	294.227		65	111.927	0.0114196	437.955		65	116.016	0.0242982	671.409
		66	111.008	0.00607934	214.917		66	104.999	0.00739126	311.875		66	115.075	0.163383	4964.96		66	112.487	0.00656263	258.64		66	118.996	0.026915	316.909		66	112.935	0.0117904	331.136		66	112.039	0.0141993	426.682		66	116.078	0.0166202	570.182
		67	111.928	0.00901954	340.958		67	105.978	0.00507249	252.75		67	116.016	0.0260514	867.72		67	112.935	0.0113042	403.24		67	119.639	0.28753	3957.45		67	115.038	0.0210341	643.818		67	112.935	0.0160918	530.455		67	116.927	0.0266372	680.682
		68	112.039	0.0130201	442.667		68	105.995	0.0070555	269.75		68	116.079	0.012155	348.92		68	114	0.00791341	370.72		68	119.974	0.0977138	2211.73		68	115.075	0.162032	4782.68		68	112.998	0.00762986	242.818		68	117.017	0.0237716	671.364
		69	112.488	0.00636355	208.917		69	106.039	0.00631843	227.542		69	116.927	0.0450333	1266.04		69	115.006	0.0114128	274.84		69	119.992	0.0193101	461.182		69	116.016	0.025975	892.273		69	114	0.0088349	268.455		69	117.054	0.00981567	285
		70	112.936	0.0084276	330.458		70	110.974	0.0448455	1635.42		70	117.018	0.0275273	825.28		70	115.038	0.0230879	678.08		70	120.011	18.7896	438222		70	116.078	0.0116278	404.727		70	114.018	0.00991707	307.682		70	117.995	0.038171	938.045
		71	113.019	0.0100352	308.333		71	111.927	0.00900517	354.083		71	117.054	0.017686	540.6		71	115.075	0.223316	7578.52		71	120.036	0.0165641	586.727		71	116.927	0.0515023	1490.09		71	115.006	0.0139061	261.045		71	119.003	0.0307639	653.091
		72	113.059	0.00494039	239.583		72	112.039	0.0060216	278.083		72	117.995	0.0389465	1324.64		72	116.016	0.0320222	1016.52		72	120.638	0.0266736	319.409		72	117.017	0.0206319	754.227		72	115.038	0.0341504	1117		72	119.639	0.127374	1866.95
		73	114.001	0.0116263	425.292		73	112.487	0.01264	489		73	118.98	0.00875207	292.32		73	116.078	0.0168138	516.92		73	120.974	0.0223349	274.591		73	117.054	0.0105081	312.727		73	115.075	0.294729	8758.68		73	119.975	0.0620509	1605.77
		74	114.018	0.00733649	340.042		74	112.936	0.0104269	404.708		74	119.003	0.028632	633.16		74	116.927	0.029525	1033.68		74	121.013	1.00594	18735.9		74	117.995	0.046132	1379.59		74	116.016	0.0295288	1034.64		74	119.991	0.0158589	420.545
		75	115.007	0.0160233	314.292		75	113.017	0.014003	387.875		75	119.639	0.29128	4805.24		75	117.017	0.0194564	612.92		75	121.03	0.12992	3278.36		75	119.002	0.0233534	643.727		75	116.078	0.0195406	626.091		75	120.011	9.03685	236867
		76	115.038	0.0268848	801.833		76	114	0.0115784	472.083		76	119.975	0.0570173	1590.56		76	117.054	0.00960164	315.32		76	121.971	0.0156021	296.909		76	119.639	0.108587	1830.36		76	116.927	0.0339141	1057.36		76	120.036	0.0131711	428.455
		77	115.075	0.149212	4380.29		77	114.019	0.00726988	219.208		77	120.011	19.2372	612741		77	117.995	0.0439586	1533.04		77	121.99	0.0228963	543.273		77	119.974	0.102388	3077.45		77	117.018	0.0375184	1007.95		77	120.971	0.0122615	275.955
		78	116.016	0.0439852	1344.79		78	115.007	0.0179217	480.625		78	120.037	0.0185473	754.08		78	119.003	0.0339992	1006.48		78	122.006	1.15927	22180.7		78	119.992	0.0148978	473.091		78	117.054	0.0138373	392.091		78	121.013	0.437654	9491.09
		79	116.078	0.0121449	363.417		79	115.038	0.0266193	750.25		79	120.638	0.0195975	359.2		79	119.639	0.0971424	1912.6		79	122.035	0.0128571	400.818		79	120.011	7.85393	226224		79	117.995	0.0305387	1043.82		79	121.027	0.11762	3191.36
		80	116.927	0.0123971	355.167		80	115.075	0.12845	4434.33		80	120.658	0.0204119	327.96		80	119.975	0.0461138	1456.92		80	122.905	0.126773	2611.95		80	120.04	0.0111015	289.545		80	118.98	0.012406	433.545		80	121.99	0.0239173	699
		81	117.018	0.0294128	922.625		81	116.016	0.041511	1500.54		81	120.974	0.0148915	279.32		81	120.011	7.02033	226073		81	122.974	0.670325	13975.8		81	120.972	0.0203142	386.318		81	118.992	0.00455341	310.045		81	122.007	0.51479	11983.3
		82	117.054	0.00994438	339.375		82	116.078	0.00946033	404.708		82	120.992	0.00535073	254.56		82	120.036	0.00721204	340.96		82	123.01	0.0526345	908.182		82	121.013	0.354442	9142.36		82	119.003	0.0271433	678.818		82	122.032	0.0178275	367.864
		83	117.995	0.0345456	1149.04		83	116.927	0.023983	784		83	121.013	1.06149	27683.9		83	120.973	0.0103006	274.84		83	123.976	0.0332807	524.273		83	121.026	0.137068	3541.09		83	119.639	0.29518	4956.27		83	122.593	0.0210983	285.091
		84	118.012	0.0110742	273.708		84	117.018	0.0237018	733.5		84	121.027	0.161045	5087.36		84	121.013	0.313987	8916.32		84	124.007	0.01662	284.727		84	121.971	0.0103306	312.682		84	119.975	0.0556438	1617.77		84	122.905	0.080669	2014.09
		85	118.979	0.016775	540.167		85	117.054	0.00726993	236		85	121.629	0.0299579	373.48		85	121.027	0.113448	3430.48		85	124.97	0.0330182	745.545		85	121.99	0.0184182	524.227		85	119.995	0.0126502	499		85	122.974	1.28619	33858.2
		86	119.003	0.0234747	503.792		86	117.996	0.0355834	1171.83		86	121.971	0.0129279	327.44		86	121.99	0.0189804	677.56		86	124.988	0.0161898	299.591		86	122.007	0.434478	10531.2		86	120.011	19.8904	630220		86	123.01	0.0266741	515.091
		87	119.639	0.277649	4857.54		87	118.011	0.0105598	269.75		87	121.991	0.0304441	939		87	122.007	0.384019	11271.8		87	127.88	0.0369056	885		87	122.03	0.0121227	413.864		87	120.037	0.0164543	1002.55		87	123.977	0.0511058	910.455
		88	119.975	0.0305714	883.583		88	118.94	0.00376014	210.667		88	122.007	1.21842	32411.2		88	122.032	0.00904301	323.28		88	128.034	0.0131242	281.455		88	122.905	0.0887803	2345.41		88	120.596	0.0116454	252.045		88	124.006	0.0124829	294.364
		89	119.995	0.0109107	386.667		89	118.979	0.00698687	286.542		89	122.04	0.0229976	561.08		89	122.592	0.0186837	410.76		89	129.054	0.037515	739.273		89	122.974	0.869733	23775.9		89	120.639	0.0312399	410.909		89	124.97	0.0727693	1499.14
		90	120.012	18.5423	595640		90	119.003	0.0344097	994.75		90	122.905	0.142528	4226.28		90	122.905	0.0771693	2364		90	129.09	0.0511902	1127.95		90	123.01	0.0205509	386.227		90	120.975	0.0162961	261.455		90	124.989	0.00847668	285.182
		91	120.038	0.0190821	889.708		91	119.639	0.0880806	1643.88		91	122.974	0.4356	12914.6		91	122.974	1.36497	42731.3		91	129.877	0.0211498	372.5		91	123.977	0.0329226	680.545		91	121.013	1.03676	27535.7		91	127.075	0.00898487	257.455
		92	120.46	0.0230018	214.667		92	119.975	0.0584704	1963.58		92	123.01	0.0607558	1335.32		92	123.01	0.021111	484.68		92	130.031	0.0102727	253.727		92	123.989	0.00433871	321.864		92	121.026	0.15121	4753.82		92	127.88	0.0516096	1250.64
		93	120.491	0.0118083	214.167		93	119.993	0.0109449	345.792		93	123.977	0.0210477	453.04		93	123.976	0.0525372	1240.56		93	131.069	0.0211739	407.864		93	124.006	0.0112158	257.455		93	121.63	0.0252013	367.318		93	128.033	0.00762699	275.864
		94	120.548	0.0512165	238.5		94	120.011	6.38102	219172		94	124.008	0.0164028	333.8		94	124.97	0.0764839	1863.2		94	132.011	0.507155	10137.6		94	124.97	0.0394966	1030.05		94	121.99	0.0265816	948.591		94	129.054	0.0338769	735.864
		95	120.64	0.033117	432.375		95	120.04	0.0131858	388.958		95	124.971	0.0237114	648.76		95	124.988	0.0141007	484.92		95	133.013	0.0530735	966.273		95	124.988	0.0227984	505.909		95	122.007	1.23179	32768		95	129.09	0.0682905	1655.45
		96	120.661	0.00631112	233.542		96	120.972	0.0102458	244.417		96	127.88	0.0393977	1065.96		96	127.88	0.0230003	645.8		96	134.007	0.024237	460.045		96	127.88	0.0195993	588.773		96	122.042	0.025266	543.636		96	129.878	0.03044	607.136
		97	120.71	0.0484014	215.375		97	121.014	0.295887	8657.79		97	128.033	0.012574	336.4		97	128.033	0.0107103	452.68		97	134.998	0.0355947	728.636		97	128.034	0.016763	478.318		97	122.905	0.139833	3948.77		97	131.033	0.0115713	257.409
		98	120.882	0.00967175	200.167		98	121.027	0.0803108	2883.04		98	129.054	0.0332809	962.36		98	129.054	0.0304201	824.32		98	135.969	0.008276	278.227		98	129.053	0.0278006	836.955		98	122.974	0.584279	16566.9		98	131.069	0.013802	358.636
		99	120.974	0.0156279	240.208		99	121.99	0.0162844	615.542		99	129.09	0.0546925	1570.96		99	129.09	0.0552511	1750.68		99	136.005	0.0223865	442.682		99	129.09	0.0524078	1416.45		99	123.01	0.0574691	1141.05		99	132.011	0.363911	8415
		100	121.014	0.9289	25233.7		100	122.007	0.352689	10925.5		100	129.878	0.0247495	701.96		100	129.878	0.0121262	322		100	137.023	0.0069483	268.909		100	129.877	0.0131181	331.136		100	123.976	0.0295479	543.545		100	133.014	0.0280345	607
		101	121.027	0.136132	4245.83		101	122.033	0.00930266	303.417		101	129.995	0.0123925	318.48		101	130.031	0.0329249	942.4		101	137.985	0.0647804	1323.5		101	129.995	0.00806503	266.682		101	124.007	0.0161814	401.409		101	134.006	0.0193597	496.591
		102	121.629	0.0216178	348.375		102	122.592	0.0254516	598.583		102	130.032	0.0204764	639.48		102	131.033	0.0104194	290.72		102	138.951	0.0131494	334.364		102	130.031	0.012035	376.955		102	124.97	0.0302024	894.273		102	134.998	0.0267389	680.455
		103	121.971	0.00820514	256.667		103	122.905	0.0987909	2953.46		103	131.033	0.00890731	291.44		103	131.07	0.0128691	476.12		103	138.969	0.0881466	1475.73		103	131.07	0.015584	358.818		103	124.989	0.0220371	498.045		103	136.005	0.0241884	459.818
		104	121.991	0.0257859	768.625		104	122.974	1.92664	63592.5		104	131.069	0.0158947	383.52		104	131.6	0.0186917	307.76		104	140.916	0.265498	4998.41		104	131.993	0.00895542	358.682		104	127.075	0.010321	335.227		104	137.985	0.0782159	1839.32
		105	122.007	1.1445	29921.3		105	123.01	0.0186504	576.333		105	131.6	0.0111702	270.68		105	131.993	0.00925926	342.8		105	140.984	0.72327	13724.3		105	132.011	0.813102	21246.5		105	127.88	0.054595	1483.14		105	138.951	0.0191813	469.045
		106	122.035	0.0138873	563.708		106	123.977	0.066612	1770.33		106	131.994	0.0113225	373.16		106	132.011	1.39811	39778.6		106	141.992	0.176957	2969.5		106	133.013	0.0627481	1673.86		106	128.034	0.0204975	637.5		106	138.969	0.0308003	708.273
		107	122.593	0.016746	275.708		107	124.007	0.0173116	387.75		107	132.011	0.808484	21873.7		107	133.014	0.095503	2398.6		107	142.981	0.0255863	659.773		107	134.007	0.0467281	1103.73		107	129.054	0.0516871	1665.23		107	140.916	0.15625	3366
		108	122.905	0.127752	3521.54		108	124.97	0.114875	3077		108	133.013	0.0593229	1319.44		108	133.99	0.00837858	282.6		108	142.994	0.0795566	1358.18		108	134.998	0.0229943	505.909		108	129.09	0.0795093	2257.5		108	140.985	1.34193	29270
		109	122.974	0.742557	22106.1		109	127.88	0.0468223	1374.04		109	133.99	0.0113572	390.68		109	134.007	0.0798568	2026.48		109	143.069	0.0128846	287.318		109	136.005	0.0132819	312.682		109	129.878	0.0300604	819.955		109	141.99	0.0806527	1342.73
		110	123.011	0.0495822	1034.25		110	128.033	0.00871828	269.75		110	134.007	0.0472493	1022.56		110	134.998	0.0229414	764.68		110	143.106	0.176702	3358.82		110	137.985	0.0602419	1545.14		110	129.995	0.0139285	456.773		110	142.981	0.050237	1453.18
		111	123.977	0.0336941	690.208		111	129.054	0.0344609	1070.58		111	134.998	0.0635141	1702.48		111	136.006	0.0182048	379.92		111	144.011	0.360979	6711.59		111	138.951	0.0108847	432.227		111	131.033	0.0188634	502.636		111	142.994	0.120403	2501.5
		112	124.008	0.0186594	322.833		112	129.091	0.038185	1340.42		112	135.064	0.0106895	294.36		112	137.985	0.0345944	1143.84		112	144.109	0.0198552	390.136		112	138.969	0.0542352	1342.86		112	131.07	0.019202	507		112	143.07	0.0135661	266.682
		113	124.97	0.042512	1103.62		113	129.878	0.0256856	632.208		113	136.005	0.0271406	612.36		113	138.951	0.0132918	468.04		113	145.013	0.0324877	515.136		113	140.546	0.0124366	257.5		113	131.994	0.00839499	275.364		113	143.106	0.206239	4579.95
		114	124.988	0.00962987	309.125		114	129.995	0.0122073	337.167		114	137.985	0.0460129	1315.64		114	138.969	0.031824	886.96		114	145.049	0.0174207	325.955		114	140.916	0.163782	3918.36		114	132.011	0.442144	11435.8		114	144.011	0.292167	6207.73
		115	127.075	0.0060295	263.292		115	130.986	0.00866358	244.458		115	138.951	0.0155222	519.2		115	139.005	0.0131437	266.48		115	146.007	0.0194851	424.909		115	140.985	0.895627	22212.3		115	133.013	0.0440122	1190.05		115	144.11	0.0192214	505.864
		116	127.881	0.0748119	2071.71		116	131.033	0.0124072	370.833		116	138.969	0.0341231	1028.92		116	140.546	0.0188843	322.36		116	146.026	0.458263	8748.95		116	141.991	0.0998544	1793.59		116	133.99	0.009904	341.545		116	145.013	0.0261506	441.455
		117	128.034	0.0116534	362.458		117	131.07	0.0114388	497.333		117	140.916	0.308777	8222.48		117	140.915	0.143424	3818.76		117	147.029	0.0426049	650.409		117	142.982	0.0405259	1039.27		117	134.006	0.0266021	676.909		117	145.049	0.0212353	469
		118	129.054	0.0408452	1135.83		118	131.993	0.0138979	463.708		118	140.985	0.473856	12420.9		118	140.966	0.00611147	293.76		118	147.971	0.0259776	542.591		118	142.994	0.0346468	1066.95		118	134.998	0.065299	1554.59		118	145.085	0.0106169	285.045
		119	129.091	0.0563316	1620.46		119	132.011	0.337151	10141.4		119	141.992	0.0711733	1508.12		119	140.984	1.39711	38022.2		119	148.005	0.155142	3124.32		119	143.07	0.0119038	331.045		119	135.065	0.011424	316.864		119	146.006	0.015742	340.182
		120	129.878	0.0416114	1019.67		120	133.013	0.0286793	708.167		120	142.981	0.0167968	574.44		120	141.989	0.0737138	1483.44		120	148.021	0.045101	768.455		120	143.106	0.185503	4525.18		120	136.005	0.0330316	635.636		120	146.026	0.163592	3430.45
		121	130.986	0.00940525	323.708		121	134.007	0.0191888	547.958		121	142.994	0.143985	3467.24		121	142.98	0.0432476	1878.08		121	149.002	0.0696955	846.727		121	144.011	0.226903	5417.36		121	137.023	0.00864646	272.727		121	146.964	0.0143757	303.318
		122	131.033	0.0124561	337.958		122	134.998	0.0304571	910.583		122	143.07	0.0127784	309.2		122	142.994	0.121215	3084.16		122	149.985	0.0900524	1692.77		122	144.11	0.0154781	450.773		122	137.034	0.00738391	250		122	147.029	0.0150106	285.045
		123	131.07	0.0161208	498.208		123	135.97	0.0122767	345.667		123	143.106	0.208756	5178.24		123	143.069	0.010837	322.56		123	150.001	0.0129785	314.455		123	145.014	0.0210128	386.182		123	137.985	0.060234	1475.45		123	147.971	0.0219213	551.682
		124	131.993	0.0162301	496.958		124	136.005	0.0208464	623.75		124	144.011	0.428508	10026.4		124	143.106	0.200365	5721.76		124	150.021	0.0174166	277.409		124	145.049	0.0229677	570.273		124	138.951	0.0163298	558		124	148.006	0.210609	4295
		125	132.011	0.291249	7969.96		125	137.003	0.010854	303.5		125	144.109	0.0187943	573.4		125	144.011	0.226254	5970.12		125	150.968	0.133823	2189.86		125	146.008	0.0100701	285.091		125	138.969	0.062269	1832.68		125	148.969	0.0117088	275.864
		126	133.014	0.0303125	685.833		126	137.024	0.00718398	320.375		126	145.013	0.0357641	866.8		126	144.109	0.0185021	484.12		126	151.016	0.0398904	682.5		126	146.026	0.481993	10834.7		126	140.916	0.291932	7472.59		126	149.002	0.187015	3301.64
		127	133.991	0.00888818	264.333		127	137.034	0.00340757	202.333		127	145.049	0.02022	552.84		127	145.013	0.0210101	533.32		127	151.528	0.0276113	268.727		127	146.965	0.0152677	367.909		127	140.985	0.652391	16270.5		127	149.967	0.0121428	349.409
		128	134.007	0.0190678	455.042		128	137.985	0.0506369	1407.79		128	145.085	0.0109517	286.36		128	145.049	0.0187395	500.04		128	151.967	0.0324306	677.318		128	147.029	0.0426902	772.636		128	141.091	0.00754743	355.455		128	149.985	0.0932996	2161.09
		129	134.999	0.0514803	1292.21		129	138.951	0.0215506	843		129	145.572	0.015271	253.64		129	146.007	0.0124246	363.08		129	151.983	0.224324	5083.86		129	147.971	0.0186063	515.091		129	141.992	0.0698203	1340.91		129	150.001	0.0219928	515.091
		130	135.065	0.00816066	248.333		130	138.969	0.0388271	1028.46		130	146.008	0.0183162	582.24		130	146.026	0.638333	16802.9		130	152.001	2.01694	36374.6		130	148.005	0.142089	3237.55		130	142.981	0.0234154	733.318		130	150.467	0.0138336	331
		131	136.006	0.0295183	624.042		131	139.033	0.00823987	210.708		131	146.026	1.15347	28442.9		131	147.029	0.0523165	1218.84		131	152.966	0.0292756	507.455		131	148.02	0.0347324	726.636		131	142.995	0.161656	3904.86		131	150.969	0.197329	3283.18
		132	137.026	0.0143468	240		132	140.001	0.00810741	202.292		132	147.029	0.0921988	1902.52		132	147.971	0.0167704	540.8		132	152.984	0.0120812	248.864		132	149.001	0.165267	3035.14		132	143.069	0.0190025	451.864		132	151.017	0.0228673	496.773
		133	137.985	0.0271043	631.25		133	140.547	0.0247534	438.417		133	147.97	0.0239143	603.96		133	148.006	0.173832	5113.64		133	153.003	0.109817	1528.14		133	149.967	0.00822276	257.409		133	143.106	0.271956	7198.86		133	151.467	0.0146778	331.136
		134	138.952	0.0183584	578.5		134	140.916	0.187708	5412.29		134	148.006	0.153063	4245.64		134	148.021	0.0460786	1104.72		134	153.979	0.0194825	435.727		134	149.985	0.0686879	1609.5		134	143.992	0.00403635	275.636		134	151.529	0.0445249	570.182
		135	138.969	0.0148943	414.875		135	140.967	0.0122566	453		135	148.021	0.0687576	1490.84		135	148.969	0.0101622	274.76		135	153.997	0.116268	1706		135	150.001	0.0189532	413.909		135	144.011	0.570296	14264.8		135	151.967	0.0290921	790.955
		136	139.033	0.010096	255.333		136	140.985	1.99713	58294.6		136	148.969	0.0124217	302.4		136	149.002	0.0616232	1090.56		136	155	0.0201688	274.318		136	150.969	0.136729	3246.73		136	144.11	0.0230362	572.318		136	151.984	0.265569	6469.73
		137	140.546	0.0116091	208.375		137	141.989	0.0900829	1955.79		137	149.007	0.0240165	416.8		137	149.968	0.00808675	258.12		137	155.987	0.0496632	747.273		137	150.985	0.0238008	505.818		137	145.013	0.0480081	945.318		137	152.001	2.96141	59987.6
		138	140.916	0.254898	6828.71		138	142.981	0.0691236	2739.75		138	149.967	0.00969214	280.84		138	149.985	0.0919862	2572.32		138	157.085	0.0148327	310.182		138	151.016	0.0173195	358.682		138	145.049	0.0374427	1027.77		138	152.467	0.00992085	248.273
		139	140.985	0.853916	22801.3		139	142.993	0.125395	3102.29		139	149.985	0.109682	2692.32		139	150	0.017167	500.08		139	157.122	0.345927	5901.18		139	151.528	0.0173433	248.273		139	145.086	0.013053	390.364		139	152.966	0.0289467	551.773
		140	141.992	0.0776417	1470.71		140	143.069	0.0145216	438.375		140	150.001	0.0126687	478.16		140	150.021	0.0121514	307.04		140	157.985	0.0167389	362.273		140	151.967	0.016861	588.773		140	146.007	0.0273854	740.455		140	152.984	0.0168379	404.591
		141	142.983	0.0648654	1044		141	143.106	0.150588	4518.58		141	150.022	0.0180577	444.2		141	150.969	0.175725	3759.44		141	158.125	0.0366686	711.318		141	151.983	0.312574	8440.27		141	146.026	0.24711	6137.68		141	153.003	0.151733	2593.45
		142	143.07	0.0161255	435.5		142	144.011	0.411305	11574.8		142	150.468	0.0109706	278.08		142	151.017	0.0178372	524.24		142	159.022	0.0243855	350.773		142	152.001	1.40216	30357.4		142	147.029	0.0275876	605.455		142	153.979	0.0218012	524.227
		143	143.107	0.233979	5850.54		143	144.11	0.0144669	438.333		143	150.969	0.110163	2203.72		143	151.527	0.0320226	427.6		143	159.065	0.0149245	281.318		143	152.965	0.0176526	459.818		143	147.065	0.00903019	261.773		143	153.997	0.177169	2952.18
		144	143.564	0.0134445	204.917		144	145.013	0.0355017	792.417		144	151.017	0.0365805	993.04		144	151.967	0.0128984	476.08		144	160.006	0.0564402	1043.86		144	152.986	0.0183233	423.136		144	147.971	0.0405119	1094.77		144	155	0.0233233	413.818
		145	144.011	1.04984	27246.1		145	145.049	0.0241729	649.083		145	151.468	0.0104439	335.76		145	151.983	0.291394	8133.6		145	160.042	0.342348	6167.14		145	153.003	0.0733078	1315.27		145	148.006	0.195317	4120.09		145	155.988	0.0341673	597.864
		146	144.11	0.0192354	538.583		146	145.085	0.00793205	227.583		146	151.528	0.0244757	335.2		146	152	2.06932	52943.6		146	161.038	0.674943	10853		146	153.979	0.0242659	634.727		146	148.969	0.0210117	536.727		146	156.979	0.00747084	248.364
		147	145.014	0.0768891	1748.38		147	146.007	0.0201979	607.042		147	151.967	0.0210328	654.96		147	152.966	0.0180281	476.16		147	162.021	0.0561583	1189.95		147	153.997	0.0857494	1398.05		147	149.005	0.0473172	619.318		147	157.086	0.0170614	404.636
		148	145.049	0.0256382	629.375		148	146.027	0.163814	4518.54		148	151.983	0.29922	8501.68		148	152.985	0.0176758	507.96		148	162.039	0.0643386	928.364		148	155	0.014931	340.318		148	149.967	0.0125487	376.273		148	157.122	0.367844	7265.5
		149	145.086	0.0116997	356.625		149	146.965	0.00667935	219.208		149	152.001	1.7177	41485.4		149	153.003	0.106526	2131.04		149	163.034	0.0479947	524.545		149	155.988	0.0179018	386.318		149	149.985	0.10407	2647.32		149	157.986	0.0175154	367.909
		150	146.007	0.0533873	1361.17		150	147.029	0.0166224	362.458		150	152.966	0.0186351	471.2		150	153.979	0.024349	710.24		150	165.018	0.0118145	259.818		150	157.085	0.0146562	386.273		150	150	0.015595	434.136		150	158.125	0.0383954	846
		151	146.027	0.103963	2466.83		151	147.971	0.0364116	1104.29		151	152.984	0.0132302	408.92		151	153.997	0.121374	2454.08		151	165.039	0.0333641	700.409		151	157.122	0.371389	7772.05		151	150.021	0.0169685	401.364		151	158.992	0.021085	395.455
		152	147.029	0.0116838	298.875		152	148.006	0.265837	7030.79		152	153.003	0.0927048	1850.88		152	155	0.0277029	581.04		152	165.98	0.0197088	317.136		152	158.125	0.0404259	827.864		152	150.468	0.0122786	337.682		152	159.022	0.02354	533.409
		153	147.971	0.0288439	768.917		153	148.969	0.021602	556.458		153	153.979	0.0233796	772.36		153	155.987	0.0217031	483.56		153	166.964	0.0175848	268.045		153	159.022	0.0242748	551.909		153	150.969	0.127478	2989.27		153	159.065	0.0153696	312.636
		154	148.006	0.205353	5064.96		154	149.004	0.0697977	1146.54		154	153.997	0.103607	2067.04		154	156.98	0.0134152	347.32		154	167.013	0.0796077	1055.95		154	160.006	0.0592572	1370.36		154	150.986	0.0141084	472.955		154	159.101	0.00898963	257.409
		155	148.97	0.0153741	405.208		155	149.968	0.0100949	320.333		155	155	0.0145303	367.04		155	157.085	0.017071	436.52		155	167.473	0.101647	944.682		155	160.042	0.270016	5408.18		155	151.017	0.0363959	844.955		155	160.006	0.0610184	1214
		156	149.008	0.0223977	496.792		156	149.985	0.0940164	2739.83		156	155.987	0.0619017	1496.08		156	157.122	0.348442	8705.92		156	167.976	0.0184543	657.273		156	161.038	0.206831	4102.18		156	151.468	0.0117681	277.591		156	160.043	0.0161526	340.273
		157	149.02	0.00883578	330.292		157	150.001	0.0151482	564.833		157	157.086	0.0155615	423.24		157	158.125	0.0356096	871.44		157	167.996	7.53117	123346		157	162.021	0.0694818	1756.77		157	151.527	0.0313036	431.227		157	161.037	0.228733	4313.27
		158	149.968	0.00834593	281.25		158	150.02	0.00872053	202.208		158	157.122	0.445804	10151		158	158.993	0.0182012	290.84		158	168.998	0.393694	5349.59		158	162.038	0.0301579	616.182		158	151.967	0.0301925	950.045		158	162.022	0.0449791	947.182
		159	149.986	0.103303	2596.88		159	150.468	0.0167627	455.208		159	157.985	0.026864	574.6		159	159.022	0.0287037	694.6		159	169.992	0.457494	5890.23		159	165.018	0.00785701	248.318		159	151.984	0.236869	6629.05		159	162.039	0.0221154	450.591
		160	150.002	0.0132001	455.167		160	150.969	0.256097	6482.79		160	158.125	0.0473906	1003.2		160	160.006	0.0834941	2099		160	170.998	0.0265486	298.591		160	165.039	0.0323609	735.818		160	152.001	2.06529	49226.8		160	163.034	0.0163843	294.227
		161	150.021	0.0196202	486.042		161	151.017	0.0176751	455.292		161	158.992	0.015199	270.28		161	160.042	0.586211	14618.6		161	171.065	0.0269431	468.318		161	166.964	0.0159604	321.864		161	152.966	0.0248747	619.545		161	165.039	0.0258176	478.227
		162	150.469	0.0133241	320.917		162	151.468	0.0153823	412.958		162	159.022	0.0363139	811.28		162	161.007	0.0132274	266.36		162	171.101	0.0334834	477.409		162	167.016	0.0744951	1066.82		162	152.985	0.0155193	419.727		162	166.964	0.0216912	413.773
		163	150.969	0.14157	3243.29		163	151.529	0.0544955	851.5		163	159.065	0.010991	327.16		163	161.038	0.201095	3962.36		163	171.137	0.111103	1671.05		163	167.472	0.182255	2115.36		163	153.003	0.107975	2213.18		163	167.016	0.0918288	1324.41
		164	151.017	0.0297032	670.625		164	151.967	0.0385607	1239.25		164	159.101	0.0127185	350.2		164	162.021	0.119843	3211.92		164	172.967	0.0152654	264.5		164	167.976	0.0195988	753.773		164	153.979	0.0214931	589.182		164	167.473	0.193907	1977.09
		165	151.037	0.00775629	209.167		165	151.984	0.239452	7653.12		165	160.006	0.0606699	1401.56		165	162.038	0.0496037	1194.76		165	173.081	0.0299553	518.591		165	167.996	13.1811	266966		165	153.997	0.119588	2091.45		165	167.975	0.0280283	902.273
		166	151.469	0.0132745	315.125		166	152.001	4.12378	113090		166	160.023	0.00717064	283.52		166	163.028	0.0265601	307		166	173.117	0.0141964	259.955		166	168.029	0.0182578	497.409		166	155	0.0187631	358.318		166	167.996	13.7471	261999
		167	151.529	0.0464504	668.042		167	152.468	0.0137219	303.542		167	160.042	1.39987	32622.9		167	165.039	0.0281117	645.96		167	173.984	0.0153067	255.455		167	168.973	0.0162077	542.682		167	155.07	0.00977304	243.136		167	168.029	0.0149039	425.773
		168	151.967	0.0260596	688.625		168	152.966	0.0417888	1112.75		168	161.038	0.702716	13390.3		168	166.964	0.0215381	525.12		168	174.021	0.0554409	991.091		168	168.998	0.703113	12637.6		168	155.988	0.0689703	1334.05		168	168.973	0.0174375	450.591
		169	151.984	0.24061	6368.92		169	152.985	0.0141881	564.708		169	162.022	0.111209	2928.92		169	167.014	0.058479	1244.08		169	175.018	0.0200961	296		169	169.993	0.790661	12545.5		169	157.049	0.0119534	291.364		169	168.998	0.764499	12194.9
		170	152.001	3.32812	79018.2		170	153.004	0.208813	4872.62		170	162.039	0.115618	2353.84		170	167.472	0.200531	2632.44		170	175.969	0.0100105	307.364		170	170.996	0.0451752	552		170	157.085	0.0207864	459.091		170	169.993	0.880197	13151.4
		171	152.467	0.00995446	248.167		171	153.98	0.0250231	775.583		171	163.034	0.0586539	705.04		171	167.975	0.012445	834.28		171	175.982	0.0482786	858.091		171	171.065	0.0246319	551.773		171	157.122	0.490719	11059.9		171	170.996	0.0484878	579.364
		172	152.966	0.0268859	729.25		172	153.997	0.236405	5277.25		172	165.018	0.0106182	285.96		172	167.996	14.5651	353003		172	176	0.0226489	339.409		172	171.101	0.0294153	597.773		172	157.985	0.03473	667.5		172	171.065	0.0341662	652.955
		173	152.985	0.0113341	456.75		173	154.958	0.0104252	210.708		173	165.039	0.028809	534.52		173	168.025	0.0143057	1001.64		173	176.037	0.214153	3350.09		173	171.138	0.0669352	1352.05		173	158.125	0.0526962	1210.95		173	171.102	0.0289162	505.818
		174	153.004	0.169894	3470.25		174	155.001	0.0611446	1374.08		174	166.964	0.0292372	642.44		174	168.973	0.0179222	444		174	177.038	0.0242856	267.864		174	172.968	0.0303608	404.545		174	158.991	0.026656	472.818		174	171.138	0.0764983	1480.64
		175	153.98	0.0222778	604.625		175	155.988	0.0184121	497.5		175	167.012	0.08396	1625.64		175	168.998	0.782213	16093.3		175	177.97	0.0342989	542		175	173.002	0.0127741	275.909		175	159.023	0.0381859	755.5		175	171.995	0.019969	303.455
		176	153.998	0.188836	3806.38		176	156.004	0.00822215	210.625		176	167.473	0.0876818	1096.04		176	169.992	0.893464	16685		176	177.999	0.0519528	895.455		176	173.08	0.024692	450.591		176	159.065	0.0227038	635.636		176	172.969	0.0181586	321.955
		177	155.001	0.0635801	1490.71		177	156.98	0.0151001	438.417		177	167.977	0.0209467	811.52		177	170.995	0.0485359	806.88		177	178.016	0.0319906	626.636		177	173.116	0.0118324	294.364		177	159.101	0.0105262	323.591		177	173.007	0.0358115	542.636
		178	155.107	0.0071725	241.333		178	157.049	0.00774548	210.583		178	167.996	6.35998	141826		178	171.065	0.0280684	604.6		178	178.032	0.0139949	245.091		178	174.021	0.0663094	1361.18		178	160.006	0.066323	1656.27		178	173.081	0.0254117	459.773
		179	155.988	0.0611478	1484.71		179	157.086	0.0194892	598.625		179	168.028	0.00946613	276.52		179	171.101	0.0306692	637.44		179	179.991	0.11517	1625.55		179	175.02	0.0166547	303.455		179	160.042	0.0170456	404.364		179	174.022	0.0159842	275.818
		180	157.049	0.00869362	232.042		180	157.122	0.338443	8632.54		180	168.998	0.325751	6217.52		180	171.137	0.0696711	1483.64		180	181.934	0.0228082	289.864		180	175.983	0.0402664	781.864		180	161.038	0.697103	15102.3		180	175.017	0.0189459	294.227
		181	157.087	0.0195756	446.875		181	157.987	0.0130053	227.625		181	169.993	0.374855	6498.6		181	171.995	0.0192662	290.28		181	182.012	0.0534036	662.909		181	176	0.0179839	386.227		181	162.021	0.0518755	1268.5		181	175.983	0.0463566	882.864
		182	157.122	0.533503	12272		182	158.126	0.0358358	918.875		182	170.997	0.026048	404.68		182	172.969	0.018675	290.88		182	183.973	0.0258938	447.864		182	176.037	0.348693	6705.09		182	162.039	0.0513617	1011.32		182	176	0.0205567	441.409
		183	157.986	0.025101	599.125		183	158.993	0.0331102	632.292		183	171.065	0.0348606	717.28		183	173.002	0.0158681	315.24		183	185.152	0.0167364	287.864		183	177.04	0.0383	689.818		183	163.033	0.0441875	823.091		183	177.974	0.0167713	303.5
		184	158.126	0.0573894	1302.96		184	159.022	0.0370688	893.625		184	171.101	0.0316182	668.92		184	173.08	0.0225115	515.32		184	186.113	0.0221392	318.864		184	177.971	0.00831769	248.227		184	165.017	0.0114083	259.545		184	177.999	0.0589068	1250.77
		185	158.995	0.0163982	231.917		185	159.065	0.014352	413.125		185	171.137	0.0715319	1570.76		185	173.116	0.0137065	346.28		185	187.096	0.0263569	453.364		185	177.999	0.0503392	1085.36		185	165.039	0.0402545	766.136		185	178.015	0.0466261	827.773
		186	159.022	0.0465153	1034.38		186	159.101	0.00802278	219.167		186	173.003	0.0191265	335.84		186	174.021	0.168496	3921.44		186	189.978	0.0489007	738.591		186	178.016	0.0328165	873.773		186	165.98	0.0119066	270.955		186	179.012	0.0261849	294.273
		187	159.066	0.0139962	364.958		187	160.006	0.0995361	2604.83		187	173.08	0.0288767	560.28		187	175.021	0.0248743	444.2		187	191.018	0.126313	1648.27		187	178.033	0.0185654	404.636		187	166.965	0.0262326	553		187	179.991	0.121244	1894.45
		188	159.101	0.0123497	332.333		188	160.043	0.00770574	295.125		188	173.117	0.0155257	382		188	175.983	0.0383581	1016.64		188	192.029	0.0252495	286.182		188	179.991	0.0911746	1637.05		188	167.014	0.10709	1613.09		188	181.933	0.0314743	542.545
		189	160.007	0.0824806	1948.08		189	161.01	0.0142088	269.667		189	174.022	0.124625	2778.64		189	175.999	0.0225739	654.24		189	193.028	0.225184	3043.86		189	180.065	0.00973112	248.227		189	167.472	0.106664	1256.23		189	183.007	0.0177101	257.545
		190	160.042	0.0138114	371.75		190	161.021	0.00119312	202.292		190	175.02	0.0291335	445.92		190	176.018	0.00791318	258.72		190	193.994	0.0457405	690.045		190	181.933	0.016012	294.273		190	167.975	0.0224022	762.545		190	183.931	0.013625	257.455
		191	161.038	0.862235	18957.5		191	161.038	0.162358	3953.83		191	175.983	0.0531729	1300.84		191	176.037	0.833485	18664.6		191	194.03	0.0169796	252.682		191	182.011	0.0113226	285.091		191	167.996	7.95358	172764		191	183.973	0.054261	938.136
		192	162.022	0.0452619	1132.04		192	162.022	0.0661109	1627.04		192	176	0.0246059	572.56		192	177.04	0.0811908	1540		192	195.024	0.0172416	269.227		192	183.973	0.027659	551.909		192	168.031	0.0122456	416.045		192	183.99	0.0108983	248.227
		193	162.04	0.0720343	1401.04		193	162.039	0.00975438	387.75		193	176.037	0.741256	15561.8		193	177.998	0.0402157	1033.4		193	195.991	0.0414791	587.409		193	185.153	0.0124825	285.091		193	168.975	0.00894472	350.682		193	185.08	0.0141954	358.636
		194	163.034	0.055438	916.458		194	163.029	0.0209911	261.292		194	177.039	0.0729497	1252.12		194	178.016	0.0529578	1331.28		194	199.169	0.100177	1529.5		194	186.113	0.016031	367.864		194	168.998	0.428935	7513.68		194	186.112	0.0142342	248.364
		195	164.019	0.00919537	230.667		195	165.02	0.00811226	227.542		195	177.971	0.0268866	443.2		195	178.033	0.0511375	1106.4		195	199.968	0.125014	1603.64		195	187.097	0.0239565	459.909		195	169.085	0.0171668	369		195	187.097	0.0241176	423.091
		196	165.019	0.0104382	272.708		196	165.039	0.0260173	632.25		196	177.999	0.0481429	1202.6		196	179.012	0.0196478	290.16		196	203.994	0.0358281	524.909		196	189.978	0.063079	1158.95		196	169.992	0.474283	7995.73		196	189.978	0.024481	432.273
		197	165.04	0.0370002	811.75		197	166.965	0.0199706	421.5		197	178.016	0.039098	1058.68		197	179.99	0.0675304	1316.04		197	204.989	0.0382382	469.864		197	190.018	0.0180983	321.864		197	170.997	0.0276368	387.455		197	191.018	0.993526	16066.8
		198	166.964	0.0157614	365.958		198	167.014	0.0323696	750.167		198	178.033	0.0407129	890.52		198	181.934	0.0154757	274.64		198	205.159	0.0275999	429.182		198	191.019	0.0807466	1223.27		198	171.065	0.0457404	873.5		198	191.977	0.0107753	285.045
		199	167.013	0.0569216	1132.67		199	167.473	0.272652	3591.25		199	179.012	0.0248768	415		199	183.973	0.0317564	758.32		199	209.989	0.0152721	247.727		199	192.031	0.0243431	294.318		199	171.101	0.0417942	766.318		199	192.021	0.0743901	1112.82
		200	167.473	0.126016	1418.25		200	167.976	0.0246747	1275.21		200	179.991	0.0669028	1310.56		200	185.154	0.00878404	273.64		200	210.042	0.0250876	310.773		200	193.028	0.138757	2391.41		200	171.137	0.0846237	1866.14		200	193.027	0.195101	3016.45
		201	167.977	0.0251277	864.375		201	167.997	18.3404	473277		201	181.934	0.0243119	510.76		201	186.112	0.0135924	306.48		201	212.074	0.121324	1597.91		201	193.994	0.0400207	689.818		201	172.968	0.0153031	279.909		201	193.994	0.0575249	864.545
		202	167.997	9.04236	201243		202	168.024	0.015951	1304.42		202	182.011	0.0301797	702.12		202	187.096	0.0194521	403.44		202	213.077	0.0207951	283.864		202	195.991	0.0328285	561.182		202	173.002	0.0134426	245.273		202	194.013	0.00731188	257.545
		203	168.03	0.0108399	401		203	168.474	0.0207565	261.292		203	182.027	0.0115716	300.8		203	189.978	0.0301863	692.64		203	213.905	0.0690603	882.955		203	199.169	0.0485891	956.545		203	173.044	0.0119296	272.591		203	195.991	0.031036	469
		204	168.999	0.477642	9217.17		204	168.862	0.0227548	202.208		204	183.973	0.0273514	597.92		204	190.016	0.025149	596.56		204	214.91	0.0686333	648.045		204	199.968	0.110358	1885.41		204	173.08	0.0395787	912.909		204	199.019	0.0320052	496.591
		205	169.086	0.0126918	223.25		205	168.972	0.0233531	675.167		205	185.154	0.0170408	349.32		205	191.018	0.0897792	1832.28		205	215.903	0.0445368	554		205	203.994	0.0175532	340.273		205	173.117	0.0166811	396.864		205	199.17	0.0451957	836.773
		206	169.122	0.0112519	199.375		206	168.999	1.00654	20877.2		206	186.112	0.0211265	421.2		206	192.032	0.0424091	775.56		206	215.999	0.0350737	445.409		206	204.989	0.0304818	680.591		206	174.022	0.0259097	571.455		206	199.968	0.132937	1922
		207	169.916	0.0125812	296		207	169.086	0.0132219	286.583		207	187.096	0.0255549	580.48		207	193.027	0.155273	3237.28		207	216.908	0.037046	372.409		207	205.158	0.0169213	349.409		207	175.018	0.0267343	488.818		207	201.964	0.0146444	275.909
		208	169.993	0.528359	9531.29		208	169.463	0.0295104	320.292		208	189.977	0.0145118	287.56		208	193.994	0.0560698	1122.64		208	219.175	0.0343486	443.818		208	209.99	0.013206	294.273		208	175.983	0.0517076	1112.86		208	204.989	0.031926	515.045
		209	170.998	0.0319355	471.375		209	169.914	0.010219	261.333		209	190.016	0.0222745	490		209	194.029	0.0180744	363.96		209	223.028	0.0369396	554.409		209	210.043	0.0312059	505.818		209	176	0.0273558	644.909		209	209.989	0.0164356	294.227
		210	171.065	0.0316707	740.917		210	169.967	0.00943646	203.042		210	191.018	0.1805	3235.8		210	195.99	0.0281012	628.84		210	225.007	0.0608047	749.182		210	212.074	0.0950381	1618.77		210	177.97	0.0312178	617.591		210	210.007	0.0104248	248.318
		211	171.102	0.0367091	900.042		211	169.993	1.19689	23256.5		211	191.978	0.0123037	295		211	199.018	0.0268367	436.52		211	225.984	0.13987	1561.59		211	213.905	0.052285	910.545		211	177.998	0.0704051	1731.73		211	212.074	0.0666555	965.682
		212	171.138	0.0872603	1809.38		212	170.997	0.0666238	918.875		212	192.03	0.0365533	517.28		212	199.169	0.0409945	807.56		212	226.038	0.0246122	293.364		212	214.913	0.0455399	505.864		212	178.016	0.0530825	1165.36		212	212.985	0.0131464	275.773
		213	172.142	0.0107926	198.708		213	171.065	0.0220344	548.042		213	193.028	0.337634	6191.4		213	199.968	0.101954	2155.84		213	226.986	0.0281188	328.091		213	215.904	0.0305768	478.318		213	179.012	0.0228632	321.545		213	213.905	0.114541	1811.73
		214	172.969	0.0102789	207.333		214	171.101	0.0372792	859.917		214	193.994	0.0623903	1154.04		214	209.989	0.0187858	419.24		214	227.201	0.122309	1595.55		214	216.908	0.0247236	358.682		214	179.97	0.00727721	243.318		214	213.986	0.026455	386.273
		215	173.003	0.0110602	207.042		215	171.138	0.06378	1348.88		215	194.029	0.0326283	516.2		215	210.007	0.00869229	314.2		215	228.204	0.0191866	263.091		215	219.175	0.0253041	423.091		215	179.991	0.118658	2046.45		215	214.912	0.0840181	1103.77
		216	173.081	0.0293182	568.417		216	171.995	0.021737	396.208		216	195.025	0.0246132	399.68		216	210.043	0.0801509	1484.76		216	233.154	0.0965014	1422.09		216	223.027	0.0549994	864.545		216	180.066	0.00985418	283.955		216	215.903	0.0689701	1030.09
		217	173.118	0.0195195	404.875		217	172.969	0.0228597	463.583		217	195.991	0.0342346	672.04		217	212.074	0.0752219	1283.2		217	237.984	0.0220043	243.455		217	225.007	0.13164	1775.23		217	181.933	0.0245116	470.545		217	216	0.0176173	266.591
		218	173.968	0.0066469	223.667		218	173.081	0.0238742	531.083		218	199.018	0.034589	671.68		218	213.905	0.0510984	975.88		218	238.269	0.220516	1448.82		218	225.984	0.0926983	1572.77		218	182.011	0.029649	578.682		218	216.909	0.0473524	542.545
		219	174.022	0.017969	406.333		219	173.117	0.0116717	320.417		219	199.169	0.0563332	1110.92		219	214.912	0.0402419	613.56		219	239.016	16.8625	205264		219	226.005	0.0254258	441.455		219	183.008	0.0183264	302.773		219	219.176	0.0147727	257.455
		220	175.019	0.0185237	357.125		220	173.983	0.0106953	261.292		220	199.968	0.152031	2914.2		220	215.903	0.0304821	541.08		220	239.06	0.0399553	599.773		220	226.039	0.0260556	386.227		220	183.93	0.0120323	243.045		220	221.973	0.0119685	257.409
		221	175.984	0.0481238	1043.46		221	174.022	0.0195018	387.792		221	201.964	0.0166477	280.24		221	216.909	0.0201131	265.88		221	239.129	0.0258936	340.273		221	226.987	0.041934	653.136		221	183.973	0.0291233	612.591		221	223.028	0.0378555	524.227
		222	176	0.0229796	564.5		222	175.019	0.0196201	387.792		222	202.089	0.0123068	252.32		222	219.175	0.0138016	289.52		222	239.267	0.0300261	257.364		222	227.004	0.0153603	349.409		222	183.989	0.00980876	263.818		222	225.006	0.145194	1958.91
		223	177.034	0.0122953	261.708		223	175.984	0.0471424	1357.21		223	204.988	0.0159354	333.8		223	222.006	0.0146479	267		223	239.962	0.0540137	612.227		223	227.201	0.0681754	1011.82		223	185.08	0.01937	472.864		223	225.984	0.143375	2170.45
		224	177.092	0.00679612	199.083		224	176.001	0.0370926	733.458		224	205.159	0.0150995	286.52		224	223.027	0.0363649	620.48		224	240.018	1.67622	18610.9		224	227.981	0.0308661	257.455		224	185.116	0.0144932	329.818		224	226.005	0.0301145	496.682
		225	177.971	0.0209386	379.667		225	177.034	0.0069725	202.292		225	208.01	0.0144292	254.76		225	225.006	0.0739067	1299.2		225	241.012	2.38572	22558.7		225	228.981	0.0180467	248.182		225	185.153	0.0155631	346.182		225	226.986	0.0470796	680.682
		226	178	0.0861282	2095.79		226	177.999	0.0695332	1753.42		226	209.989	0.0227058	456.52		226	225.984	0.143072	2403.84		226	241.06	0.0105968	428.227		226	233.154	0.0707063	1214.14		226	186.112	0.0214376	372.182		226	227.004	0.0194339	413.818
		227	178.017	0.0582728	1246.62		227	178.016	0.0561427	1382.67		227	210.007	0.0159002	438.16		227	226.038	0.0808053	1323.68		227	241.217	0.0435083	463.591		227	237.985	0.0236803	358.727		227	187.097	0.0389552	743		227	227.2	0.0530584	818.545
		228	179.991	0.0901386	1666.42		228	179.012	0.0110281	210.708		228	210.043	0.0511845	828.96		228	226.986	0.0355343	573.32		228	242.015	0.15711	1751.18		228	238.269	0.333369	2722.55		228	189.979	0.0180678	364.818		228	227.982	0.0309238	358.636
		229	180.065	0.00694281	223.25		229	179.991	0.112239	2073.75		229	212.074	0.0928353	1712.44		229	227.201	0.0544575	1040.08		229	242.034	0.0415384	628		229	239.017	25.5097	387686		229	190.016	0.0193301	446.864		229	228.971	0.0353069	303.455
		230	181.933	0.0370884	845.75		230	181.933	0.0292509	640.708		230	213.076	0.0182493	324.88		230	227.979	0.0279024	378.92		230	242.176	0.0331432	309.682		230	239.058	0.040003	663.5		230	191.018	0.124616	2232.73		230	233.154	0.060483	809.318
		231	181.991	0.0115682	214.917		231	181.991	0.0128087	236.083		231	213.185	0.0125418	288.04		231	233.154	0.0595538	1049.8		231	243.018	0.122215	710		231	239.128	0.0201798	307.409		231	191.979	0.0100432	266.409		231	237.985	0.0204929	285.136
		232	182.012	0.0287744	649.042		232	182.012	0.0154757	404.708		232	213.905	0.0684034	1275.12		232	237.985	0.0198702	354.96		232	243.996	0.0188591	259.227		232	239.268	0.0495494	367.864		232	193.028	0.36145	6594.55		232	238.268	0.29765	2207.27
		233	182.029	0.00698434	199.75		233	183.931	0.0129407	404.625		233	214.912	0.0665135	1020.2		233	238.267	0.365336	3471.44		233	250.144	0.0365863	447.955		233	239.966	0.0374561	386.318		233	193.994	0.0545071	1152.45		233	238.988	0.0279419	625.591
		234	183.008	0.0111327	197.875		234	183.973	0.0557403	1332		234	215.904	0.0468475	707.84		234	238.979	0.0427215	759.12		234	253.031	0.0173984	243.045		234	239.989	0.0106881	335.455		234	194.012	0.00592378	250.318		234	239.016	22.0816	310581
		235	183.931	0.0202796	455.417		235	183.99	0.0116073	438.375		235	215.999	0.0405442	785.52		235	239.016	26.4974	470444		235	253.217	0.0276206	381.636		235	240.019	2.58379	35390.6		235	194.03	0.0224624	460.864		235	239.055	0.0414838	1118.68
		236	183.974	0.0284203	678		236	185.081	0.00859273	278.167		236	216.91	0.0375612	527.08		236	239.056	0.0399621	1103.16		236	255.233	0.54154	5815.73		236	240.259	0.0505656	367.955		236	195.025	0.0244772	317.091		236	239.128	0.0218602	290.773
		237	185.082	0.011621	231.042		237	185.153	0.0115809	286.542		237	217.99	0.0204403	342.84		237	239.129	0.0194973	252.56		237	256.237	0.0969186	1115.59		237	240.983	0.0155079	429.318		237	195.991	0.0462091	807.091		237	239.266	0.0381973	331.045
		238	185.117	0.0161772	346.292		238	186.113	0.0130755	269.708		238	219.175	0.0195265	369.32		238	239.268	0.052475	459.8		238	256.948	0.0257355	319.455		238	241.013	2.86995	37136.6		238	199.018	0.0502632	754.864		238	239.963	0.0322827	313.636
		239	185.154	0.0213323	406.375		239	187.097	0.0260483	623.792		239	223.027	0.0265186	485.44		239	239.961	0.0208329	380.48		239	260.998	0.656503	7464.91		239	241.058	0.0197563	294.227		239	199.096	0.0144307	247.273		239	239.989	0.0115342	278.136
		240	186.113	0.0215461	478.583		240	189.978	0.0323605	741.833		240	225.007	0.0371222	607.32		240	239.987	0.0144574	359.12		240	261.937	0.0895984	1081.59		240	241.217	0.0302732	432.318		240	199.17	0.0556123	1016.41		240	240.018	2.27858	28800.6
		241	187.097	0.037703	754.625		241	190.018	0.00975572	202.292		241	225.984	0.124228	2076.2		241	240.018	2.7162	43694.4		241	262.001	0.0671356	761.182		241	242.015	0.2599	3182.36		241	199.968	0.153046	2857.55		241	240.26	0.0361743	349.5
		242	189.979	0.0181515	371.542		242	190.995	0.00823213	210.75		242	226.038	0.0153427	284.4		242	240.062	0.0182427	352.76		242	263.014	0.647645	6510.73		242	242.176	0.0298627	432.364		242	201.076	0.0134033	247.909		242	241.012	2.6835	31586.4
		243	190.018	0.0196881	407		243	191.019	0.0732047	1509.08		243	226.987	0.0233827	280.52		243	240.258	0.0518416	419.76		243	264.017	0.0688867	590.591		243	243.012	0.136145	1370.45		243	201.112	0.0179963	387.409		243	241.216	0.0283878	331.136
		244	191.019	0.140587	2443.79		244	191.979	0.0102398	278.125		244	227.2	0.0803046	1333.96		244	240.978	0.0216421	311.56		244	264.991	0.0277364	634.136		244	244.912	0.0366957	561.045		244	203.995	0.0124918	245.636		244	242.015	0.233999	2657.86
		245	192.024	0.0173687	234.042		245	191.996	0.00782068	227.625		245	227.981	0.0215498	288.6		245	241.012	3.05205	46024.4		245	265.009	0.0607178	656.727		245	250.145	0.0272213	377.136		245	204.989	0.0245043	408		245	242.174	0.0274313	349.545
		246	193.028	0.343643	6838.46		246	193.028	0.169473	3549.17		246	233.154	0.0755367	1276.24		246	241.071	0.0355772	418.72		246	265.031	0.0173474	283.364		246	252.975	0.0219356	321.909		246	205.158	0.0165057	342.455		246	243.012	0.126736	1039.32
		247	193.994	0.0453153	1044.62		247	193.994	0.064787	1458.46		247	237.985	0.0246458	419.16		247	241.216	0.0256508	354.68		247	265.148	0.142741	1537.14		247	253.032	0.0165922	257.5		247	208.009	0.0257629	499.864		247	243.997	0.0189329	285.045
		248	194.012	0.00742	248.458		248	194.011	0.0089877	379.375		248	238.268	0.313402	2617.48		248	242.015	0.275973	3557.76		248	266.151	0.0204707	253.455		248	255.233	0.483686	6861.36		248	209.99	0.012982	302.773		248	244.909	0.0217061	303.545
		249	194.031	0.0295803	542.208		249	194.031	0.0152896	311.875		249	238.987	0.0287498	606.28		249	242.175	0.0254812	361.72		249	267.011	0.0334977	396.864		249	256.237	0.0877623	1250.86		249	210.006	0.030279	463.227		249	246.977	0.0513488	772.591
		250	195.025	0.0214998	324.708		250	195.024	0.0129497	219.25		250	239.016	23.0393	384358		250	243.011	0.135931	1518.12		250	267.047	0.0149171	245.136		250	256.948	0.020758	294.182		250	212.074	0.093571	1554.95		250	250.144	0.0237817	386.182
		251	199.17	0.0625134	1174.08		251	195.991	0.0406508	843.042		251	239.057	0.0417667	929.56		251	243.997	0.0197854	339.56		251	269.248	0.0233675	256.318		251	257.957	0.0123223	248.182		251	213.075	0.0198165	341.909		251	252.975	0.0177302	275.864
		252	199.969	0.130036	2305.46		252	199.019	0.0286968	556.333		252	239.13	0.0225582	311.32		252	244.909	0.0219942	331.28		252	271.007	0.510939	5761.77		252	260.998	0.428454	5573.73		252	213.185	0.0108435	277.636		252	255.233	0.333542	4368.59
		253	201.113	0.0137739	274.25		253	199.098	0.00948009	219.125		253	239.267	0.0405575	388.8		253	250.144	0.0254139	371.88		253	272.009	0.0470771	543.682		253	261.937	0.0259137	386.318		253	213.905	0.0892498	1415.09		253	256.236	0.0572844	680.545
		254	201.966	0.0112736	272.708		254	199.17	0.0429409	969.542		254	239.961	0.0345628	505.08		254	253.031	0.0219286	387.4		254	273.004	0.0713071	615		254	262.001	0.0392174	450.727		254	214.912	0.0852586	1274.05		254	256.947	0.0433297	570.091
		255	202.09	0.0135058	239.75		255	199.968	0.132125	2579.75		255	239.987	0.00983858	295.6		255	255.232	0.281073	4462.4		255	274.994	0.0305751	313.864		255	262.994	0.022957	579.545		255	215.903	0.0515396	810.682		255	257.957	0.0224826	257.591
		256	204.991	0.0138808	255.333		256	200.05	0.0100716	202.417		256	240.018	2.34525	34607.7		256	256.236	0.0545738	862.84		256	278.98	0.070418	667.409		256	263.014	0.121801	1572.77		256	216	0.0358931	686.455		256	258.947	0.0243018	340.227
		257	205.159	0.0192925	414.5		257	201.113	0.0106094	320.25		257	240.261	0.0405078	390.48		257	256.948	0.0183198	290.2		257	280.043	0.295477	2967.14		257	264.995	0.0218647	312.727		257	216.909	0.0488645	627.227		257	260.998	0.227714	2860.09
		258	208.01	0.0720155	1230.42		258	201.965	0.0159154	345.667		258	240.983	0.0141471	399.04		258	260.998	0.209444	3303.52		258	281.047	0.043028	392.864		258	265.031	0.0172765	248.318		258	217.988	0.0648644	865.045		258	261.937	0.0329408	450.636
		259	209.016	0.0193401	223.75		259	204.989	0.0141104	345.583		259	241.012	2.94443	38498.5		259	261.937	0.021284	347.16		259	281.249	0.148254	1584.95		259	265.148	0.156473	2041.82		259	219.174	0.018365	371.955		259	262	0.0198224	248.182
		260	209.99	0.00684009	241.458		260	205.159	0.00968867	252.917		260	241.059	0.0167113	495		260	262.001	0.0224674	362.36		260	282.04	0.0392173	367.318		260	266.152	0.0201515	285.045		260	223.028	0.0430493	726.045		260	262.993	0.0144005	331.091
		261	210.007	0.0116723	224.958		261	208.01	0.0340533	581.625		261	241.216	0.0393704	599.6		261	262.995	0.0174739	395.36		261	282.252	0.0315993	372.909		261	267.011	0.0415521	515.045		261	225.007	0.0864314	1218.77		261	263.014	0.087696	1122.05
		262	212.075	0.138895	2273.96		262	209.99	0.00856883	337.208		262	242.015	0.269725	3095.76		262	263.014	0.0504999	758.6		262	282.999	0.0677445	541.773		262	269.249	0.015739	285		262	225.984	0.132184	2349.55		262	264.993	0.0233156	275.864
		263	213.077	0.0244908	414.167		263	210.007	0.0320121	615.375		263	242.176	0.0337468	510.88		263	265.032	0.0211828	282.16		263	283.265	0.442552	4734.59		263	271.007	0.351168	4295.27		263	226.004	0.0191955	447.864		263	265.032	0.0194181	321.727
		264	213.186	0.0181091	356.458		264	212.075	0.0681938	1298.29		264	243.015	0.147225	1217.48		264	265.147	0.0644053	961		264	284.268	0.0866239	924.182		264	272.009	0.0376784	404.591		264	226.986	0.0319316	486.227		264	265.056	0.0327178	413.864
		265	213.906	0.135048	2255.88		265	213.076	0.0141872	345.583		265	250.145	0.0228796	395.92		265	267.011	0.0435772	726.48		265	284.995	0.0544082	489.455		265	273.003	0.0427085	450.682		265	227.125	0.0121669	254.409		265	265.148	0.0585879	671.455
		266	214.07	0.0129986	206.375		266	213.186	0.00961408	219.25		266	253.032	0.0284444	479.44		266	268.992	0.0272408	331.48		266	291.948	0.0294484	394		266	274.894	0.0202793	312.773		266	227.201	0.0715403	1209.32		266	267.011	0.0462934	625.409
		267	214.913	0.119992	1907.54		267	213.906	0.114762	2343.62		267	253.217	0.041721	645.76		267	271.006	0.327109	4666.32		267	292.947	0.0476221	520.818		267	274.995	0.0272498	377.091		267	227.981	0.0221648	328.091		267	268.991	0.0194524	257.5
		268	215.129	0.00844855	205.25		268	214.912	0.0898679	1306.62		268	255.232	0.395398	5896.84		268	272.008	0.0343163	460.2		268	293.179	0.240773	2203.14		268	280.043	0.339506	4212.59		268	228.204	0.009375	245.318		268	271.006	0.412322	4681.14
		269	215.904	0.0831491	1367.58		269	215.904	0.0675558	1146.54		269	256.236	0.0703217	1110.68		269	273.003	0.0475229	653.64		269	293.944	0.47866	4913		269	281.046	0.0536854	616.227		269	233.154	0.0779119	1257.68		269	272.008	0.0428688	533.409
		270	216	0.0296084	565.292		270	216.91	0.0506836	817.667		270	256.948	0.0278282	414.24		270	274.993	0.0295795	395.16		270	294.182	0.0414779	412.091		270	281.249	0.0584416	901.318		270	234.158	0.013821	266.455		270	273.003	0.0554809	505.818
		271	216.911	0.0633144	989.625		271	218.902	0.0128557	303.5		271	257.957	0.0236995	294.88		271	279.048	0.0162534	338.84		271	294.946	0.0597206	537.273		271	282.041	0.0395784	478.136		271	237.984	0.0212004	417.955		271	274.992	0.0389111	395.364
		272	217.904	0.0141048	196.708		272	219.175	0.0120702	269.708		272	260.998	0.427019	6172		272	280.043	0.372	5483.28		272	295.004	0.07182	647.5		272	282.997	0.0774923	938.045		272	238.268	0.242307	2056.18		272	278.991	0.0387571	331.091
		273	217.988	0.0197806	281.125		273	220.01	0.0196684	345.667		273	261.937	0.102402	1483.2		273	281.046	0.0669278	686.76		273	295.942	0.0561237	590.909		273	283.265	0.38376	4883.91		273	238.985	0.0316216	653.682		273	280.043	0.354364	4239.64
		274	218.904	0.0126634	197.667		274	222.007	0.025495	404.625		274	262.001	0.0437714	590.52		274	281.248	0.0381606	541.52		274	296.952	0.092248	942.227		274	283.9	0.0297041	413.864		274	239.016	18.1256	289047		274	281.045	0.0568279	533.409
		275	219.028	0.011868	230.667		275	225.007	0.0194189	337.208		275	263.014	0.323729	4227.72		275	282.04	0.0421375	612.68		275	296.977	0.0093172	244.727		275	283.996	0.0175786	284.955		275	239.055	0.0316186	996.636		275	281.248	0.0497902	616.182
		276	219.175	0.0220899	356.167		276	225.985	0.18445	3372.04		276	264.015	0.0386184	440.36		276	282.997	0.048623	556.64		276	297.005	0.308227	2907.27		276	284.268	0.0793907	1076.05		276	239.129	0.0303149	494.682		276	282.04	0.0428876	450.682
		277	220.148	0.00872641	225.458		277	226.987	0.0200443	404.583		277	265.003	0.0507483	397.44		277	283.264	0.229978	3463.52		277	297.049	0.0531065	480.318		277	284.977	0.0412074	597.818		277	239.268	0.03614	312.318		277	282.998	0.0737206	717.364
		278	222.007	0.0191	297.625		278	227.202	0.0549792	952.625		278	265.147	0.0851317	1203.96		278	283.899	0.0194689	282.72		278	297.153	0.490473	4675.14		278	284.997	0.0156918	367.818		278	239.962	0.0525119	658.773		278	283.264	0.269965	3090.09
		279	223.028	0.0178203	257.75		279	227.979	0.0290918	505.833		279	267.011	0.0490526	614.88		279	284.267	0.0441901	670.2		279	298.008	0.0342464	335.909		279	287.948	0.023907	275.909		279	239.986	0.0114593	277.682		279	283.899	0.0206418	294.318
		280	225.008	0.0136893	223.458		280	233.155	0.0480308	910.417		280	267.048	0.0393673	555.72		280	284.977	0.0175249	322.76		280	298.157	0.0905369	939.955		280	292.948	0.0248367	276		280	240.018	1.80881	26208.8		280	284.268	0.0510466	607.045
		281	225.985	0.180324	3080		281	234.038	0.014801	311.875		281	268.991	0.0285002	353.64		281	292.947	0.025949	346.36		281	298.948	0.0472941	488.091		281	293.179	0.168952	1986.64		281	240.259	0.043021	336.773		281	284.976	0.0529693	570.182
		282	226.987	0.018338	247.75		282	237.986	0.0253618	455.167		282	271.006	0.637551	9153.44		282	293.178	0.159776	2349.88		282	299.001	0.0677821	552.136		282	293.944	0.1448	1729.14		282	240.985	0.0103084	361.364		282	284.994	0.0134572	331.136
		283	227.202	0.0916817	1580.21		283	238.269	0.296544	2739.79		283	272.008	0.066237	1017.24		283	293.944	0.118419	1581.84		283	299.027	0.174167	1505.64		283	294.182	0.0291068	331		283	241.012	2.45228	28286.3		283	292.946	0.0207432	285
		284	227.981	0.0190496	340.917		284	239.017	21.86	406883		284	273.003	0.0813904	890.08		284	294.18	0.0253797	444.4		284	299.154	0.0350703	292.864		284	294.947	0.0156522	248.273		284	241.065	0.0113867	302.682		284	293.178	0.158528	1802.64
		285	228.204	0.0149094	288.333		285	239.059	0.0402348	1084.88		285	274.994	0.0317465	446.24		285	295.004	0.0186805	267.12		285	300.028	0.0465839	471		285	294.975	0.0117395	257.455		285	241.217	0.0311884	491.273		285	293.944	0.162289	1600.14
		286	233.155	0.0774336	1221.17		286	239.13	0.0155934	285.333		286	276.99	0.0150076	254.96		286	296.952	0.0364883	525.48		286	301.007	0.225166	1701.32		286	295.004	0.0232744	275.909		286	242.015	0.223627	2287.82		286	294.181	0.0274569	349.455
		287	234.038	0.0169319	291.417		287	239.269	0.0366707	472.167		287	278.982	0.0172429	260.04		287	297.004	0.300346	4231.16		287	301.947	0.0745432	651.591		287	295.942	0.0205237	285.182		287	242.175	0.0234238	348.5		287	294.947	0.0198122	266.727
		288	234.158	0.0123503	215		288	239.962	0.022918	497.375		288	280.043	0.405004	5783.44		288	297.053	0.0370149	362.92		288	302.01	0.082121	599.227		288	296.952	0.0443429	597.773		288	243.019	0.129473	951.955		288	294.977	0.0217087	248.227
		289	237.985	0.029848	511.5		289	239.987	0.0125255	306		289	281.055	0.107551	822.48		289	297.153	0.0468653	572.84		289	302.946	0.190198	1949.05		289	297.005	0.337032	4019.36		289	243.997	0.02321	348.545		289	295.001	0.0303942	303.5
		290	238.269	0.26132	2470.54		290	240.019	2.20109	36403.8		290	281.249	0.073955	1052.32		290	298.006	0.040065	549.16		290	302.994	0.0819874	433.409		290	297.048	0.0313157	312.773		290	250.145	0.0258956	419.545		290	295.941	0.0188384	248.182
		291	239.017	20.3413	333548		291	240.061	0.0106912	244.417		291	282.04	0.0613013	571.4		291	298.949	0.0224958	387.76		291	303.946	0.0595122	618.318		291	297.153	0.0642072	754.227		291	253.032	0.0201397	374.045		291	296.953	0.0590967	744.909
		292	239.131	0.0272821	350.083		292	240.259	0.0349344	362.542		292	282.999	0.0358497	454.36		292	298.998	0.10247	1580.84		292	304.041	0.0521343	426.227		292	298.007	0.0422369	515.091		292	253.218	0.0143124	289.045		292	296.978	0.00692516	248.136
		293	239.271	0.0383342	315.208		293	240.282	0.00492934	227.625		293	283.264	0.293337	4310.32		293	299.026	0.151544	1862.6		293	304.944	0.121443	1288.45		293	298.999	0.109947	1306.09		293	255.233	0.48493	7073.95		293	297.004	0.393317	4616.73
		294	239.961	0.0356032	631.625		294	240.982	0.0198363	644.833		294	284.267	0.0596528	803.48		294	300.028	0.0407706	596.88		294	305.944	0.0294907	256.727		294	299.027	0.246156	3026.14		294	256.236	0.0867057	1217.95		294	297.154	0.0525183	634.545
		295	239.987	0.0101118	293.583		295	241.013	2.49049	39934.2		295	284.995	0.0229533	255.96		295	301.006	0.275955	3349.92		295	306.942	0.0831327	875.773		295	300.028	0.060049	717.273		295	256.948	0.0361025	590.182		295	298.007	0.0542753	708.136
		296	240.019	2.02566	29392.3		296	241.057	0.0147796	295		296	291.947	0.0177126	315.36		296	301.946	0.0347947	492.32		296	309.173	0.0919834	718.364		296	301.007	0.466158	4847.09		296	257.956	0.0208752	310.045		296	298.949	0.0216283	340.318
		297	240.07	0.0230824	197.458		297	241.145	0.0126751	229.625		297	292.947	0.0431301	612.8		297	302.01	0.130792	1628.64		297	311	0.127725	1192.73		297	301.947	0.0348065	478.409		297	258.946	0.0191906	259.045		297	298.998	0.112446	1379.5
		298	240.261	0.0508821	360		298	241.217	0.0313113	488.958		298	293.177	0.259248	3334.36		298	302.945	0.0682574	1015.72		298	311.169	1.21416	11263.2		298	302.011	0.228402	2501.68		298	260.998	0.341865	4958.86		298	299.025	0.0966429	1158.86
		299	241.013	2.60269	33008.3		299	242.016	0.225109	3136.08		299	293.944	0.272321	3408.08		299	302.995	0.124594	929.8		299	312.173	0.24616	2297.32		299	302.947	0.0688042	929		299	261.937	0.107793	1461.36		299	300.026	0.0303148	321.864
		300	241.062	0.0175959	441.417		300	242.176	0.0325596	514.292		300	294.181	0.0483076	733.32		300	303.945	0.0229273	347.08		300	313.169	0.0901771	773.727		300	302.993	0.254464	1747.5		300	262	0.0340869	486.273		300	301.006	0.338695	3356.91
		301	241.113	0.0143566	224.083		301	243.012	0.101224	1197.04		301	294.946	0.0365481	505.96		301	303.999	0.0310295	266.36		301	321.211	0.0316932	309.136		301	303.947	0.026553	358.682		301	263.014	0.31745	4296.41		301	301.946	0.0962078	1112.73
		302	241.18	0.00992846	222.375		302	243.997	0.0310033	497.375		302	295.004	0.0445427	461.16		302	304.942	0.0368514	557.04		302	323.995	0.0265489	258.5		302	303.996	0.0653552	459.818		302	264.016	0.0312559	410.136		302	302.01	0.18546	1692.18
		303	241.218	0.0580864	723.583		303	244.911	0.0323911	480.458		303	295.94	0.0302298	381.6		303	304.979	0.0368789	330.6		303	325.185	1.00357	8721.95		303	304.944	0.0465053	652.955		303	264.991	0.0357108	612.455		303	302.946	0.110594	1214.05
		304	242.016	0.231975	2582.88		304	250.146	0.0219659	337.167		304	296.952	0.0787183	1076.92		304	306.943	0.0318322	443.64		304	326.188	0.221302	1843		304	304.98	0.0886145	735.818		304	265.01	0.024097	507.364		304	302.992	0.278644	1811.77
		305	242.176	0.0367492	597.583		305	251.954	0.0139384	278.167		305	296.977	0.0107103	301		305	309.174	0.0475767	596.6		305	327.186	0.081799	575.455		305	306.944	0.0407627	395.5		305	265.03	0.0154206	293.455		305	303.946	0.065333	772.636
		306	242.218	0.0128638	231.208		306	251.981	0.0118014	236.083		306	297.004	0.363506	4553.88		306	311	0.0483255	661.36		306	332.982	0.0258971	271.091		306	309.174	0.0761417	846.227		306	265.148	0.0787593	1145.32		306	303.993	0.0699675	432.227
		307	243.017	0.129244	1063.46		307	252.975	0.0136083	311.875		307	297.054	0.0519732	453.92		307	311.169	0.13028	1750.96		307	336.987	0.22396	1731.32		307	311	0.0829276	938.136		307	267.012	0.0446302	617.909		307	304.943	0.0688346	882.818
		308	243.996	0.022887	366.125		308	253.218	0.0141848	278.167		308	297.153	0.0448868	521.56		308	312.172	0.0264572	371.68		308	337.206	0.0838299	677.227		308	311.17	0.158192	1876.32		308	268.992	0.0162325	295.864		308	304.978	0.099071	910.409
		309	244.138	0.0174805	248.167		309	255.029	0.025899	480.458		309	298.007	0.0478434	692.72		309	323.994	0.0301601	371.56		309	337.987	0.0281182	262.909		309	312.173	0.0285023	358.682		309	269.247	0.0157055	259.045		309	305.943	0.0219898	248.273
		310	250.146	0.027687	399.25		310	255.233	0.357256	6044.33		310	298.947	0.0360209	542.52		310	325.184	0.10529	1293.88		310	338.984	0.0474889	307.364		310	317.037	0.0225227	275.909		310	271.006	0.702521	9592.68		310	306.014	0.0332232	386.273
		311	253.033	0.0148903	239.583		311	256.237	0.0652022	1104.38		311	299	0.0715914	900.36		311	326.189	0.0193933	282.6		311	339.201	0.324004	2821.5		311	323.995	0.0714708	772.591		311	272.009	0.0717072	936.591		311	306.943	0.0503155	524.227
		312	253.218	0.0273398	446.542		312	256.949	0.0407958	682.833		312	299.027	0.121843	1322.92		312	336.985	0.434794	4884.8		312	340.205	0.0676833	592.682		312	325.186	0.145167	1655.55		312	273.003	0.085747	876.818		312	309.173	0.0468488	588.591
		313	255.027	0.0224298	266		313	257.958	0.0168328	261.25		313	300.027	0.0359788	470.8		313	337.206	0.0434769	605.32		313	342.989	0.0390623	338.818		313	326.19	0.0309711	349.409		313	274.994	0.0379644	472.818		313	310.999	0.0636821	671.227
		314	255.234	0.620874	9339.46		314	258.947	0.0248736	429.875		314	301.006	0.114654	1152		314	337.986	0.048195	532.64		314	347.006	0.040157	350.727		314	336.986	0.364609	3394		314	278.988	0.0341299	291.591		314	311.169	0.12077	1269.18
		315	256.237	0.107431	1710.58		315	260.999	0.149571	2453.25		315	301.947	0.0878537	1123.36		315	338.981	0.0865932	976.4		315	353.202	0.0383582	273.182		315	337.207	0.053971	625.455		315	280.043	0.367568	4816.32		315	312.172	0.0243868	266.636
		316	256.949	0.0527664	954		316	261.938	0.0318341	573.333		316	302.013	0.0556433	577.4		316	339.2	0.0373872	387.28		316	358.021	0.0300809	276.045		316	337.988	0.0468594	478.273		316	281.042	0.0527659	673.727		316	323.995	0.0550749	505.864
		317	257.24	0.0125202	230.042		317	262.002	0.0159524	261.333		317	302.946	0.119872	1649.56		317	342.989	0.0279887	266.24		317	358.972	0.158164	723.273		317	338.981	0.0830349	653		317	281.248	0.0746257	960.591		317	325.185	0.114929	1131.23
		318	258.947	0.0329399	528		318	262.994	0.00588364	278.208		318	302.995	0.0522221	351.76		318	347.006	0.0321249	379.4		318	360.037	0.0317263	254.591		318	339.201	0.0554478	671.364		318	282.04	0.0547055	536.545		318	326.188	0.0225894	266.636
		319	260.999	0.289778	4263.46		319	263.015	0.0538488	843		319	303.945	0.0584221	740.92		319	358.021	0.0333067	403.48		319	360.984	0.0691328	527.136		319	342.989	0.0283155	248.227		319	282.999	0.0638625	793.273		319	336.985	0.433484	3927.05
		320	261.938	0.0825163	1414.83		320	264.992	0.0148007	252.875		320	304.042	0.0232093	301.48		320	358.987	0.15016	790.88		320	362.967	0.041486	384.818		320	347.007	0.0333942	285.136		320	283.265	0.38713	5056.77		320	337.206	0.0426136	469
		321	262.002	0.0292066	449.167		321	265.032	0.0282287	438.417		321	304.942	0.080454	1083.8		321	360	0.0277961	289.96		321	380.945	0.088766	596.409		321	348.008	0.0162182	248.273		321	284.267	0.0754974	1024.73		321	337.987	0.0539818	524.227
		322	263.015	0.253592	3354.08		322	265.148	0.0526776	826.25		322	305.944	0.0206539	287.72		322	360.986	0.155985	1717.84		322	381.234	0.0736738	551.091		322	353.202	0.0378655	414		322	284.988	0.0417077	303.045		322	338.98	0.104315	735.727
		323	264.017	0.0232512	316.417		323	265.966	0.0125641	210.667		323	306.942	0.0518107	640.88		323	361.984	0.0355972	435.56		323	382.02	0.138349	1077.64		323	358.021	0.0269969	275.864		323	291.949	0.0380001	495.864		323	339.2	0.0456023	487.409
		324	264.161	0.0103584	197.042		324	267.012	0.050301	725.042		324	309.101	0.0206304	263.44		324	362.967	0.096234	717.96		324	384	0.053704	431		324	358.989	0.240951	1030.18		324	292.947	0.0555618	856		324	340.994	0.0372222	367.818
		325	264.993	0.0227313	406.583		325	268.992	0.0267415	311.917		325	309.172	0.0696997	846.36		325	364	0.023627	299.44		325	384.031	0.0137089	259.273		325	359.998	0.0474415	312.682		325	293.178	0.233017	2886.18		325	342.988	0.0506539	423.091
		326	265.012	0.0103397	392.583		326	269.249	0.0127893	303.458		326	311	0.0663473	756.32		326	377.006	0.0298769	291.36		326	386.011	0.0572535	400.909		326	360.986	0.303622	2612.23		326	293.944	0.581552	7605.59		326	347.007	0.0357354	303.5
		327	265.031	0.0242623	416.375		327	271.007	0.3609	5049.75		327	311.169	0.113874	1357.24		327	378.997	0.0267598	258.12		327	390.013	0.0339387	282.955		327	361.987	0.0753154	791.045		327	294.18	0.0395591	557.818		327	348.008	0.0257526	248.318
		328	265.148	0.0893346	1260.5		328	271.952	0.0117433	219.167		328	312.172	0.0245445	284.56		328	380.943	0.0598751	710.4		328	392.029	0.201867	1552.05		328	362.967	0.249934	1968.27		328	294.946	0.0739533	1011		328	349.987	0.0425637	515.045
		329	266.152	0.0131	242.083		329	272.009	0.0385733	581.708		329	321.211	0.0244706	319.6		329	381.233	0.0424506	452.56		329	393.03	0.030687	263.864		329	363.97	0.0502313	496.636		329	295.004	0.0552764	686.273		329	358.021	0.0291856	321.864
		330	267.012	0.0310137	395.833		330	273.003	0.0548559	598.542		330	325.185	0.107804	1172.72		330	382.018	0.0417065	475.76		330	394.024	0.0403753	365.591		330	364.002	0.0391381	515.091		330	295.941	0.0655137	795.818		330	358.984	0.166691	754.182
		331	268.992	0.0209682	372.458		331	274.895	0.0125511	244.375		331	326.188	0.0223451	296.72		331	383.996	0.056542	572.32		331	395.246	0.0559793	456.636		331	364.955	0.0873189	597.773		331	296.952	0.15022	1870.95		331	360.986	0.282219	2529.18
		332	269.249	0.0258209	403.208		332	274.995	0.0237746	362.5		332	336.985	0.26212	2859.68		332	390.011	0.0799285	775		332	397.986	0.088462	748.318		332	365.983	0.0394593	358.636		332	296.977	0.0125967	369.273		332	361.986	0.0749897	634.636
		333	271.007	0.66909	9475		333	280.044	0.368743	5816.75		333	337.206	0.0688693	822.52		333	392.027	0.310334	3233.88							333	377.009	0.0415655	386.318		333	297.004	0.397713	4886.91		333	362.966	0.31067	2473.95
		334	272.01	0.0653243	956.583		334	281.04	0.0748974	708.208		334	337.988	0.0274181	331.92		334	393.03	0.0467796	476.68							334	378.998	0.0533537	450.636		334	297.048	0.026375	435.955		334	363.966	0.0641935	643.818
		335	273.004	0.0839191	852.583		335	281.25	0.0631995	1062.21		335	338.981	0.0534361	589.48		335	394.025	0.0528662	588.96			Mass/Charge (Da)	% Area	Height		335	380.035	0.0331998	386.182		335	297.153	0.0606781	669.682		335	364.001	0.0512088	524.227
		336	273.131	0.0141526	224.083		336	282.04	0.0431931	666.042		336	339.2	0.0451145	525.8		336	395.245	0.0374385	443.24		1	59.013	0.146091	4118.09		336	380.946	0.063922	579.409		336	298.007	0.0505906	679.5		336	364.037	0.0508385	533.364
		337	274.994	0.0277008	389.542		337	283.002	0.0188382	252.875		337	340.994	0.0271354	350.52							2	59.9846	0.0193327	562.909		337	380.975	0.031611	404.682		337	298.948	0.0733511	988.364		337	364.954	0.0984676	625.364
		338	276.991	0.0151296	200.125		338	283.265	0.308255	4838.88		338	347.005	0.0456182	533.4							3	60.0129	0.0288108	578.136		338	381.235	0.0478925	496.682		338	299	0.0534112	977.455		338	365.981	0.053079	423.136
		339	278.028	0.0136283	208.542		339	283.901	0.0245327	354		339	353.201	0.0261543	334.96			Mass/Charge (Da)	% Area	Height		4	60.8063	0.0425288	1151.09		339	382.019	0.0778395	616.227		339	299.026	0.146207	1680.27		339	378.996	0.0537582	469.091
		340	280.044	0.691264	9316.67		340	284.269	0.0588555	944.167		340	358.021	0.0342154	356.92		1	59.0133	0.155661	6225.16		5	60.9926	2.76931	82602.2		340	383.998	0.0765109	653		340	300.028	0.0401874	580.091		340	380.033	0.0305749	248.273
		341	281.046	0.0905624	1087.58		341	287.004	0.0173803	278.167		341	358.97	0.0782609	768.4		2	59.9848	0.0260505	1139.16		6	61.0108	0.0803773	2514.09		341	390.013	0.0630108	579.455		341	300.946	0.0182277	270.818		341	380.943	0.0554253	570.227
		342	281.25	0.168369	2395.29		342	287.948	0.0238706	413.083		342	360.037	0.0442244	477.64		3	60.0143	0.0164589	443.2		7	61.7983	0.0927361	2435.64		342	392.029	0.201431	2124.59		342	301.006	0.221478	2391.64		342	380.974	0.0359389	432.182
		343	282.041	0.0923504	1100.04		343	292.948	0.0296782	514.333		343	380.943	0.108042	1054.96		4	60.8068	0.0165118	756.48		8	61.9879	5.23711	157030		343	394.025	0.0310648	294.409		343	301.946	0.107863	1332		343	381.234	0.0384724	340.227
		344	282.254	0.0328224	474.458		344	293.179	0.140568	2090.67		344	381.233	0.0624503	682.88		5	60.9926	1.11189	45976.1		9	62.0062	0.0267663	1355.55		344	397.23	0.0265248	275.818		344	302.009	0.0856376	823.5		344	382.016	0.0737438	671.318
		345	283.004	0.0267825	356.833		345	293.945	0.205904	2840.96		345	382.02	0.0993714	1116.64		6	61.0115	0.0351546	1706.52		10	62.9846	0.0198314	829.955		345	397.986	0.0307404	321.864		345	302.946	0.173071	2160.36		345	383.996	0.0868905	680.5
		346	283.265	0.516465	7080.21		346	294.182	0.0241299	396.333		346	384	0.0517516	359.48		7	61.7985	0.10946	3886.2		11	62.9954	0.0380331	888.045							346	302.993	0.100843	787.273		346	390.011	0.0851335	625.273
		347	284.268	0.101199	1379.46		347	294.947	0.0236975	396.167		347	386.01	0.034625	319.44		8	61.8186	0.0048847	253.16		12	63.9436	0.0134904	356.455							347	303.945	0.075568	1052.45		347	392.027	0.414772	3577.59
		348	285.272	0.0112105	198.833		348	295.004	0.0340866	387.75		348	390.01	0.0900826	830.08		9	61.9882	5.6579	252903		13	63.9918	0.048171	1184.95			Mass/Charge (Da)	% Area	Height		348	304.041	0.0312465	458.5		348	393.029	0.0583511	570.227
		349	291.949	0.0305192	424.333		349	295.941	0.0231975	345.542		349	392.028	0.259222	2686.12		10	62.0064	0.0231918	1548.6		14	68.9945	0.136021	4116.05		1	59.0131	0.118831	4566.17		349	304.943	0.108558	1481.82		349	394.025	0.0755388	735.818
		350	292.948	0.0450741	626.75		350	296.953	0.0807749	1146.62		350	393.03	0.0388553	431.32		11	62.9854	0.0315259	1417.2		15	71.0127	0.00892096	294.682		2	59.9846	0.0114906	395.913		350	304.977	0.025565	349.091		350	395.246	0.0466513	459.818
		351	293.179	0.227463	3011.38		351	296.98	0.00339678	219.083		351	394.024	0.0444299	446.96		12	62.9943	0.019378	642.96		16	73.0283	0.0874331	2596.18		3	60.0131	0.0183065	483.87		351	305.946	0.0242567	385.091		351	397.986	0.0483644	441.409
		352	293.945	0.445293	5975.88		352	297.006	0.441453	6137.04		352	395.245	0.107306	1120.96		13	63.9439	0.0258805	1209.4		17	74.0056	0.0169355	484.5		4	60.8063	0.0234031	844.696		352	306.942	0.0856052	1018.64
		353	294.125	0.0170596	291.583		353	297.154	0.0375352	463.583		353	396.248	0.0299589	343.8		14	63.9919	0.0575481	2345.4		18	74.9893	0.0152416	452.5		5	60.9924	1.72808	62139.2		353	309.101	0.0189346	268.273
		354	294.182	0.0351321	568.542		354	297.244	0.00880064	219.125		354	397.984	0.0273552	311.68		15	64.9516	0.00551418	303.52		19	75.0071	0.0126428	360.909		6	61.0109	0.0482786	1926.96		354	309.172	0.0663753	754.682			Mass/Charge (Da)	% Area	Height
		355	294.947	0.0563359	669.833		355	298.008	0.056314	817.792							16	68.9948	0.212882	8960.32		20	76.9689	0.0424097	1284.73		7	61.7984	0.182753	5806.78		355	310.999	0.081344	849.636		1	59.0134	0.0948177	3246.09
		356	295.005	0.0539727	687.625		356	298.948	0.0352487	522.75							17	71.0131	0.024593	1031.28		21	76.98	0.00901543	250.955		8	61.8181	0.00998763	334.304		356	311.17	0.13516	1555.64		2	59.985	0.0262721	983.955
		357	295.942	0.0488405	697.042		357	298.999	0.167449	2090.71			Mass/Charge (Da)	% Area	Height		18	72.8044	0.00539996	286.4		22	78.9172	0.00949618	294.773		9	61.9705	0.00609091	290.217		357	312.172	0.0279477	385.591		3	60.0134	0.0118916	285.045
		358	296.953	0.111337	1365.17		358	300.001	0.0169861	227.625		1	59.0133	0.155935	6101.52		19	73.0285	0.419271	17943.8		23	78.9583	0.0123011	294.182		10	61.988	8.75111	371267		358	313.167	0.0164179	252.545		4	60.8064	0.014168	423.273
		359	296.983	0	259.583		359	301.005	0.0492881	505.833		2	59.9848	0.0180569	733.92		20	74.0055	0.0160171	753.72		24	79.9559	0.0561124	1544.77		11	62.0041	0.0351372	3183.3		359	318.991	0.0203394	261.318		5	60.9927	0.974124	33015.2
		360	297.006	0.372272	4738.42		360	301.947	0.0794997	1222.42		3	60.0132	0.0245304	743.52		21	74.0319	0.0154398	608.68		25	80.9153	0.0126032	391.818		12	62.9859	0.0859498	2076.22		360	321.211	0.0212297	362.182		6	61.0114	0.0315104	1149.5
		361	297.045	0.0178961	257.042		361	302.013	0.0850386	1138.12		4	60.8066	0.0237499	929.32		22	74.9896	0.00788466	336.4		26	80.9639	0.0672572	1895.86		13	63.0086	0.0109854	360.739		361	323.994	0.0241263	302.091		7	61.7987	0.159938	4919.77
		362	297.153	0.0549684	760.333		362	302.947	0.152248	2326.71		5	60.9927	1.56521	59932.3		23	75.0077	0.0132081	545.44		27	83.0238	0.0154904	412.909		14	63.9435	0.0203044	668.739		362	325.185	0.139319	1634.86		8	61.9883	7.70742	306090
		363	297.245	0.0211635	304.958		363	302.994	0.041177	370.875		6	61.0091	0.0603572	2688.84		24	76.9688	0.0201966	964.4		28	86.0232	0.0289686	763.545		15	63.9917	0.0995578	3431.17		363	326.188	0.027553	305.227		9	62.0072	0.0386001	1815.5
		364	297.639	0.017687	240.417		364	303.947	0.0536699	859.875		7	61.7984	0.0427349	1843		25	76.9837	0.0101345	255.56		29	87.0073	0.0146137	479.864		16	68.9947	0.0678054	2463.48		364	336.986	0.356591	3695.32		10	62.9862	0.0686306	1452.95
		365	298.009	0.050467	578.75		365	304.945	0.0967209	1416.29		8	61.988	2.57243	104167		26	78.9175	0.0074136	317.2		30	87.0436	0.0380717	1083.18		17	71.0125	0.0179701	765.391		365	337.207	0.0593738	745.591		11	63.9439	0.0226375	708.091
		366	298.949	0.0521531	718.792		366	305.945	0.0274257	413.042		9	62.0058	0.0243605	1735.2		27	79.9562	0.0759054	3015.12		31	88.0389	0.293989	8157.41		18	73.0284	0.137404	4997.22		366	337.986	0.046566	537.409		12	63.9619	0.00729828	266.636
		367	299.001	0.0721911	854.208		367	306.942	0.0632743	767.125		10	62.9856	0.0119249	452		28	80.9155	0.0100256	409.68		32	88.9864	0.0132991	446.818		19	74.0056	0.0153196	589.565		367	338.981	0.0810776	770.864		13	63.992	0.0841765	2942.59
		368	299.028	0.0230929	331.542		368	309.104	0.010709	210.792		11	62.9958	0.0160399	549.12		29	80.9641	0.0545219	2258.88		33	89.0228	0.121137	3338.95		20	74.0317	0.00713512	272.609		368	339.201	0.0526198	552.455		14	68.9949	0.201051	7016.27
		369	300.944	0.0117329	197.375		369	309.173	0.0351369	455.292		12	63.9436	0.022751	940.92		30	83.024	0.0124075	521.72		34	89.0403	0.0167405	322.636		21	74.9895	0.0109926	448.696		369	340.995	0.0374579	461		15	71.0129	0.0120029	413.818
		370	301.005	0.0353947	358.5		370	311.001	0.0512006	708.083		13	63.9617	0.0055847	294.88		31	85.0278	0.00610304	279		35	91.0204	0.105118	2992.82		22	75.0074	0.00909006	352		370	342.988	0.0317131	316.727		16	73.0289	0.00795682	340.273
		371	301.948	0.155306	2034.92		371	311.17	0.0954902	1357.29		14	63.9919	0.0196886	845.32		32	86.0235	0.0286839	1212.12		36	91.0372	0.00813157	257.818		23	75.9609	0.00794867	431.087		371	347.007	0.0480485	544.182		17	74.006	0.0168689	671.182
		372	302.016	0.0373845	356.5		372	312.174	0.0181229	295.083		15	64.9512	0.006638	314.4		33	87.0072	0.020255	922.64		37	92.9995	0.00938311	337.955		24	76.9687	0.02879	1073.35		372	358.021	0.0302389	305.182		18	74.9899	0.00982543	358.636
		373	302.948	0.17307	2164.38		373	313.884	0.0103955	295.042		16	68.995	0.292637	11769		34	87.0438	0.0166419	702.36		38	93.0329	0.0260625	691.591		25	76.98	0.0103657	281.565		373	358.973	0.131379	891.273		19	75.0077	0.00710086	266.591
		374	302.998	0.0141032	208.917		374	318.991	0.0218369	227.583		17	71.0128	0.0118905	519.88		35	88.0391	0.285573	11430.3		39	93.9712	0.0113294	317.682		26	78.9171	0.0076156	307.913		374	360.037	0.0283469	300.909		20	75.9615	0.0093476	275.682
		375	303.947	0.103645	1392		375	321.008	0.0176601	236.083		18	73.0285	0.191366	8330.16		36	88.9864	0.00859029	337.92		40	94.9791	0.288688	8874.82		27	78.958	0.00810398	307.87		375	360.984	0.0823694	653.5		21	76.9688	0.0202912	772.409
		376	304.042	0.0258594	331.542		376	321.213	0.0166169	261.25		19	74.006	0.0202884	859		37	89.0231	0.156381	6379.92		41	94.9905	0.144282	3479.05		28	79.9559	0.0543097	1891.48		376	362.965	0.0612894	516.5		22	78.9175	0.00739464	321.864
		377	304.944	0.106017	1367.67		377	323.996	0.034762	429.958		20	74.0316	0.00766389	298.6		38	89.0405	0.0125701	474.72		42	95.977	0.0278096	608.136		29	80.9149	0.00785849	316.652		377	364.039	0.0550852	593.591		23	79.9564	0.0689442	2445.91
		378	305.945	0.025904	349.5		378	325.187	0.0848449	1247.75		21	74.9897	0.0108965	442.12		39	90.0008	0.00913329	436.76		43	96.6598	0.0225192	348.773		30	80.9637	0.0517846	2032.39		378	366.022	0.0165021	253.409		24	80.9155	0.00981899	340.273
		379	306.943	0.0661177	889.875		379	326.189	0.0177964	227.583		22	75.0076	0.00991974	358.84		40	91.0207	0.052401	2051.96		44	96.9585	1.62999	39155		31	83.0235	0.00615723	299		379	380.944	0.0952377	803.045		25	80.9641	0.0602724	2032.32
		380	309.103	0.0169448	254.375		380	326.994	0.0136056	219.167		23	76.9689	0.0363862	1309.72		41	91.0379	0.0130173	510.84		45	97.9582	0.0152414	398.727		32	86.023	0.0259977	994.217		380	381.234	0.0537962	560.136		26	83.0239	0.00983189	367.818
		381	309.173	0.0708343	878.167		381	336.987	0.565899	6617.71		24	78.9177	0.012142	512.16		42	93.0001	0.00948186	320.52		46	98.0233	0.0308359	707.409		33	87.0074	0.0156857	519		381	382.019	0.090936	954.182		27	86.0237	0.0263686	892.136
		382	311	0.0669084	770.417		382	337.207	0.039161	556.417		25	78.958	0.00865357	350.92		43	93.0331	0.0131072	447.84		47	98.9544	0.0927339	1985.05		34	87.0437	0.0203555	686.261		382	383.996	0.039504	493.727		28	87.0075	0.0325031	965.545
		383	311.17	0.149872	1709.75		383	337.989	0.0609607	699.708		26	79.9562	0.0425912	1588.72		44	93.9716	0.00972145	398.08		48	99.0046	0.370972	9179.05		35	88.0388	0.184444	6228.96		383	386.011	0.060392	610.182		29	87.0437	0.0122552	514.955
		384	312.174	0.0365267	442.042		384	338.984	0.0952046	1171.79		27	80.9154	0.014362	668		45	94.9792	0.17065	7495.04		49	100.008	0.0082192	273.364		36	88.9865	0.00922621	272.696		384	390.011	0.0766119	754.818		30	88.0391	0.400858	12644
		385	321.212	0.0206354	254.75		385	339.202	0.0322625	379.292		28	80.964	0.065029	2377.56		46	94.9911	0.140114	5352.24		50	100.021	0.392604	9659.32		37	89.0228	0.136456	4794.83		385	392.028	0.254386	2431.55		31	88.9868	0.0119227	386.045
		386	323.996	0.0140619	221.875		386	340.996	0.0348266	404.667		29	83.0244	0.00891075	304.96		47	95.9778	0.0132965	391.48		51	100.984	0.0100733	272.727		38	89.0409	0.00741493	316.739		386	393.031	0.0366891	361.591		32	89.0232	0.112849	3724.32
		387	325.186	0.153779	1619.46		387	342.992	0.04489	564.833		30	85.0283	0.00664001	282		48	96.6597	0.0219752	624.24		52	101.023	0.0324867	707.182		39	91.0205	0.0656593	2173.04		387	394.024	0.0442111	424.636		33	89.0418	0.0200806	588.5
		388	326.19	0.0313741	349.917		388	344.991	0.0230496	303.542		31	86.0231	0.0282136	1067.68		49	96.9586	1.61458	59299.4		53	101.059	0.0978921	2551.82		40	91.0377	0.0079696	360.696		388	395.245	0.0953754	1056.82		34	91.0208	0.0480205	1691.86
		389	336.986	0.318178	3288.83		389	347.007	0.0277034	311.833		32	87.0074	0.0225058	776.52		50	96.9835	0.00651222	326.08		54	102.017	0.0236212	534.636		41	92.9998	0.0130899	563		389	396.25	0.0199942	266.409		35	92.9999	0.0195661	735.591
		390	337.208	0.0631958	734.333		390	358.023	0.0306048	446.792		33	87.044	0.0363855	1420.68		51	97.9586	0.0188721	584.32		55	104.033	0.0148535	397.545		42	93.0329	0.0169092	571.957		390	397.985	0.0317761	383.636		36	93.0333	0.0108844	386.182
		391	337.99	0.0359954	407.75		391	358.976	0.116407	935.833		34	88.039	0.236216	8844.24		52	98.0233	0.0158658	675.76		56	104.998	0.0216228	527.364		43	93.9713	0.00905498	351.87							37	93.9717	0.00836767	303.318
		392	338.984	0.0575477	590		392	360.984	0.0533744	531.125		35	88.9865	0.0138971	586.56		53	98.9546	0.091031	3054.84		57	106.039	0.0136878	340.318		44	94.9791	0.200523	8604.52							38	94.9793	0.159423	6014.09
		393	339.203	0.0544765	624		393	362.968	0.0391814	480.5		36	89.023	0.126356	4586.36		54	99.0048	0.573151	21257.7		58	110.974	0.0333412	792.455		45	94.9912	0.1678	5314			Mass/Charge (Da)	% Area	Height		39	94.9913	0.172964	5462.09
		394	340.995	0.0355417	372.792		394	363.001	0.0174973	244.5		37	89.0408	0.0105631	372.04		55	100.008	0.0130497	529.96		59	111.927	0.0175379	490.727		46	95.9777	0.0179832	545.522		1	59.0133	0.128778	5164.48		40	95.9776	0.0127443	294.273
		395	342.991	0.0434798	414.25		395	380.945	0.0790573	859.875		38	91.0207	0.0689731	2582.36		56	100.021	0.160428	6077.76		60	112.039	0.00998588	296		47	96.6596	0.0182288	361.13		2	59.9851	0.0212044	895.217		41	96.6599	0.0215701	423.591
		396	347.007	0.0421917	610.375		396	381.013	0.0153003	227.542		39	91.0381	0.0112079	372.76		57	101.024	0.0173979	489.64		61	112.935	0.0188392	530.636		48	96.9583	1.41184	45401.3		3	60.0132	0.0162928	450.043		42	96.9587	1.61812	49141.2
		397	353.203	0.024857	332.5		397	381.236	0.0342096	438.292		40	93.0332	0.0166055	639.24		58	101.059	0.067427	2647.64		62	115.038	0.026306	564.682		49	96.983	0.00924885	246.174		4	60.8067	0.020962	715.174		43	97.9588	0.0184336	450.682
		398	353.807	0.0123339	222.5		398	382.02	0.0226785	269.792		41	93.9719	0.0105092	479.88		59	102.017	0.0137038	398.72		63	115.075	0.13749	3010.73		50	97.9583	0.0152805	475.13		5	60.9928	1.43081	53985.8		44	98.0233	0.0238737	643.773
		399	358.023	0.0242358	332.083		399	383.997	0.0576885	615.458		42	94.9792	0.220091	8703.6		60	103.002	0.0133561	569.72		64	116.016	0.0284551	620.455		51	98.0231	0.0174652	615.783		6	61.0114	0.0497141	1997.78		45	98.9547	0.0952899	2510.27
		400	358.971	0.0781089	704.333		400	390.013	0.071412	767.125		43	94.9904	0.0835275	2867.4		61	104.034	0.0410802	1482.4		65	116.078	0.0102212	247.136		52	98.9543	0.0795052	2041.13		7	61.7987	0.0744557	2649.78		46	99.0049	0.578162	18142.6
		401	360.038	0.0327184	432.583		401	392.029	0.523417	5993.92		44	95.9783	0.0193392	522.56		62	104.999	0.00887248	309.24		66	116.927	0.109255	2514.23		53	99.0046	0.190288	5991.43		8	61.9882	4.43313	174032		47	100.008	0.010483	386.136
		402	378.014	0.0182361	247.042		402	393.031	0.0799522	910.583		45	96.6593	0.0158453	442.68		63	106.039	0.0119749	482.4		67	117.017	0.0244299	526.773		54	100.021	0.168612	5366.74		9	62.0073	0.0310912	1716.26		48	100.021	0.243982	7356.45
		403	380.945	0.074102	652.75		403	394.026	0.0897519	1045.29		46	96.9586	1.29743	45348.4		64	110.974	0.0295717	1014.88		68	117.054	0.0113507	273.773		55	100.984	0.0115951	325.435		10	62.9851	0.0186185	764.783		49	101.024	0.0223154	551.727
		404	381.236	0.0583333	590.25		404	395.248	0.0381211	505.917		47	97.9588	0.0114192	337.44		65	111.927	0.00953382	333.72		69	117.927	0.0128659	299.227		56	101.023	0.018558	545.435		11	62.9947	0.0223957	723.217		50	101.059	0.0434054	1186.23
		405	382.022	0.062121	665.333							48	98.0234	0.0295592	1053.44		66	112.039	0.0093635	316.52		70	117.995	0.0342948	842.273		57	101.059	0.064102	2252.48		12	63.9439	0.0204382	811.435		51	102.017	0.0196817	505.682
		406	383.998	0.0411293	387.792							49	98.6991	0.0122355	293.88		67	112.935	0.00896938	352.08		71	118.979	0.00983319	293		58	102.017	0.0126538	343.043		13	63.9616	0.00730993	253.304		52	104.034	0.0217034	680.5
		407	386.013	0.0349432	429.5			Mass/Charge (Da)	% Area	Height		50	98.9546	0.0728151	2005.36		68	113.019	0.0100481	310.04		72	118.991	0.0140818	332.318		59	103.002	0.00735828	272.696		14	63.992	0.0378579	1399.96		53	105.977	0.00863345	275.909
		408	390.013	0.0785436	761.5		1	59.0134	0.0926963	4206.79		51	99.0048	0.845282	29971.6		69	114	0.00740559	273.36		73	119.002	0.011183	280.909		60	104.033	0.0195069	659.87		15	68.995	0.332788	12497.1		54	106.039	0.00831788	275.909
		409	392.029	0.432915	4528		2	59.9852	0.0280678	1306.75		52	100.009	0.0165229	756		70	115.038	0.0239412	739.2		74	119.639	0.275847	3363.91		61	104.998	0.0126711	466.348		16	71.013	0.00511091	324.304		55	110.974	0.0287832	882.864
		410	393.031	0.0568488	612.958		3	60.0132	0.0129727	362.417		53	100.021	0.321739	11240.6		71	115.075	0.225944	7559.8		75	119.975	0.103725	2376.68		62	105.977	0.00786284	325.435		17	72.9921	0.00547668	244.348		56	111.007	0.0397038	1085.14
		411	394.026	0.0727825	747.333		4	60.8064	0.0132966	616.042		54	101.024	0.0276825	857		72	116.016	0.0324966	1229.24		76	119.993	0.0173402	463.818		63	110.974	0.0246086	712.826		18	73.0288	0.0122043	484.087		57	111.927	0.00834928	266.682
		412	395.246	0.0692155	872.958		5	60.9927	0.936486	41554.5		55	101.059	0.0995464	3383.04		73	116.078	0.0156918	502.32		77	120.011	18.3891	433864		64	111.928	0.00923942	299.087		19	74.0061	0.0198426	685.913		58	112.935	0.0114019	386.227
		413	396.25	0.0187263	200.833		6	61.0115	0.0362773	1682.5		56	102.017	0.0191179	727.68		74	116.927	0.0284255	946.08		78	120.036	0.0162361	667.909		65	112.038	0.00738615	281.522		20	74.9902	0.011303	428.826		59	115.039	0.0246713	689.682
							7	61.7986	0.118198	4982.33		57	104.034	0.0233831	764.28		75	117.017	0.0200914	633.52		79	120.639	0.0306548	290.727		66	112.935	0.0112709	395.913		21	75.0079	0.0110181	450.913		60	115.075	0.250254	6813.68
							8	61.8177	0.0100915	354		58	104.998	0.0180744	596.48		76	117.054	0.011259	414.12		80	120.974	0.0255514	259.136		67	114.001	0.00475102	246.348		22	76.9693	0.0259624	1039.48		61	116.016	0.0241813	818.364
			Mass/Charge (Da)	% Area	Height		9	61.9883	6.08904	307835		59	105.977	0.00788438	283.36		77	117.995	0.0462216	1478		81	121.013	1.18567	19539.6		68	115.038	0.0192159	589.609		23	78.9179	0.0109886	417		62	116.078	0.018004	450.591
		1	59.0136	0.123676	4838.08		10	62.0054	0.0437054	2886.5		60	105.994	0.00671245	275.52		78	119.003	0.0331308	869.76		82	121.629	0.0235692	298.545		69	115.075	0.151842	4610.13		24	78.9579	0.0290664	1019.17		63	116.927	0.0242783	754.091
		2	59.9851	0.0261606	1032.12		11	62.9854	0.0304853	1424.71		61	110.974	0.0323884	1070.52		79	119.639	0.0897198	1634.48		83	121.97	0.0177339	324.045		70	116.016	0.0223789	747.826		25	79.9562	0.0536537	2202.74		64	117.018	0.0246844	616.227
		3	60.0135	0.020543	547		12	62.993	0.0209432	784		62	111.006	0.0087269	271.12		80	119.975	0.0471146	1390		84	121.99	0.0311851	723.591		71	116.078	0.0114242	352		26	80.9158	0.0124203	529.261		65	117.054	0.00994067	312.636
		4	60.8066	0.0238899	859.833		13	63.9441	0.0243986	1011.67		63	111.928	0.0132919	508.56		81	119.994	0.00926087	322.36		85	122.006	1.12622	22236.4		72	116.927	0.0497502	1425.26		27	80.9642	0.0697996	2604.96		66	117.995	0.0420082	1259.82
		5	60.9929	1.54344	57947.4		14	63.962	0.00641804	252.875		64	112.039	0.0149588	475.2		82	120.011	6.49331	213753		86	122.035	0.0157944	370.227		73	117.017	0.0203916	580.696		28	82.9542	0.0185318	507.304		67	118.979	0.00881113	266.545
		6	61.0091	0.0550437	2527.79		15	63.992	0.0620115	2571.25		65	112.487	0.00770877	309.68		83	120.036	0.0064424	459.28		87	122.905	0.126094	2822.36		74	117.054	0.00939304	290.304		29	83.0241	0.0106275	394.696		68	119.003	0.0289294	698.909
		7	61.7989	0.0565806	1921.54		16	64.9513	0.00464965	236		66	112.936	0.0173851	662.56		84	121.013	0.30018	8697.08		88	122.974	0.686585	14359.2		75	117.995	0.0461555	1284.52		30	85.0283	0.00759545	262.87		69	119.639	0.119411	1912.41
		8	61.9883	3.62145	142145		17	68.995	0.208357	9113.38		67	114	0.00852689	322.84		85	121.026	0.108453	3365.88		89	123.01	0.0544596	845.455		76	119.003	0.0179882	519.174		31	86.0233	0.029941	1178.61		70	119.975	0.0682148	1515.5
		9	62.0074	0.0299147	1510.67		18	71.0132	0.012506	590.167		68	114.018	0.010334	340.84		86	121.99	0.0185508	724.28		90	123.977	0.0318264	500.682		77	119.639	0.106239	1821.26		32	87.0077	0.0222758	722.652		71	119.994	0.00750192	294.091
		10	62.9851	0.0155293	700.333		19	73.0283	0.00926969	480.5		69	115.038	0.0238479	690.48		87	122.007	0.357307	10424.6		91	124.97	0.0377073	751.864		78	119.974	0.121584	3114.48		33	87.0439	0.0205319	816.522		72	120.011	8.57332	234841
		11	62.995	0.0188167	563.208		20	74.006	0.0176593	809.333		70	115.075	0.164083	5258.72		88	122.03	0.0078037	332.64		92	124.989	0.0140174	283.318		79	120.011	7.48256	218985		34	88.0028	0.00913425	375.478		73	121.013	0.397561	9361.14
		12	63.9444	0.0202846	809.958		21	74.9901	0.00762737	387.792		71	116.016	0.0271672	930.92		89	122.593	0.019041	412.24		93	127.88	0.0414946	739.409		80	120.035	0.00740484	414.826		35	88.0391	0.287604	10455.6		74	121.026	0.122074	3292.14
		13	63.9618	0.00570915	278.583		22	75.0077	0.00909425	354.125		72	116.078	0.0108917	313.96		90	122.905	0.0751922	2453.56		94	129.054	0.0387819	834.682		81	120.971	0.0144437	299.13		36	88.9866	0.0575986	2175.83		75	121.99	0.0200955	625.318
		14	63.9923	0.0302642	1099.29		23	76.9688	0.0135937	843		73	116.927	0.0405887	1133.88		91	122.974	1.36425	43166.6		95	129.091	0.0508519	1016.55		82	121.013	0.342325	8886.04		37	89.0233	0.159874	5529		76	122.007	0.48395	11558.7
		15	64.9519	0.00471578	218.667		24	76.9831	0.012108	354		74	117.018	0.0243609	644.48		92	123.012	0.016853	353.68		96	129.878	0.0213781	484.864		83	121.026	0.133223	3589.57		38	89.0416	0.0133918	505.043		77	122.03	0.0106949	377.091
		16	68.9951	0.0162968	631.458		25	78.9179	0.00674535	337.208		75	117.054	0.0165363	498.88		93	123.976	0.0523954	1291.44		97	130.031	0.0109981	290.409		84	121.97	0.00952887	387.174		39	91.0208	0.073794	2506.17		78	122.592	0.0159767	257.455
		17	71.0133	0.00407584	198.458		26	78.9581	0.00489459	227.625		76	117.995	0.0432825	1445.76		94	124.007	0.00962939	256.52		98	131.033	0.0117057	246.091		85	121.99	0.0166949	527.87		40	91.0381	0.00874211	343.783		79	122.905	0.0757867	1986.05
		18	73.0111	0.00646536	315.292		27	79.9563	0.0990881	4257.42		77	118.979	0.00793802	350.48		95	124.97	0.0664504	2113.68		99	131.069	0.0173795	436.591		86	122.006	0.412587	10293.7		41	93.0002	0.0113832	375.261		80	122.974	1.24476	31615
		19	73.0288	0.0254953	876.667		28	80.9151	0.00968042	438.458		78	118.991	0.00828962	312.88		96	124.987	0.0152663	468.32		100	131.993	0.00797532	243.273		87	122.033	0.011533	360.696		42	93.0331	0.0129903	558.609		81	123.01	0.0227121	505.864
		20	74.0064	0.0171337	608		29	80.9641	0.0625646	2765.12		79	119.003	0.0296678	761.72		97	127.075	0.00626371	291.28		101	132.011	0.547079	11194		88	122.905	0.0878726	2683.43		43	93.9709	0.01041	398		82	123.977	0.048691	882.727
		21	74.9902	0.0104177	403.333		30	81.952	0.00545916	261.292		80	119.639	0.281105	4651.24		98	127.88	0.020121	612.88		102	133.013	0.062143	1087.55		89	122.974	0.842095	23578.7		44	94.9793	0.186004	7236		83	124.971	0.0744687	1508
		22	75.0082	0.0229038	845.667		31	83.0239	0.00771009	396.25		81	119.975	0.0500071	1612.96		99	128.034	0.011413	345.16		103	133.99	0.00935975	252.5		90	123.01	0.0199313	439.913		45	94.9912	0.124213	4028.52		84	127.075	0.00702204	266.682
		23	76.9692	0.0261313	1023.04		32	85.0282	0.00400067	202.25		82	120.011	18.1567	592129		100	129.054	0.0298791	926.72		104	134.007	0.0299536	591.318		91	123.977	0.0412466	809.435		46	95.9779	0.0165166	410.609		85	127.88	0.0452644	1057.55
		24	78.9179	0.00976965	401.375		33	86.0236	0.0338143	1416.29		83	120.037	0.0152954	745.12		101	129.09	0.0562548	1825.52		105	134.998	0.0409607	757.818		92	124.006	0.014499	263.913		47	96.6599	0.0280636	613.913		86	129.016	0.0117627	248.182
		25	78.9579	0.00764622	327.083		34	87.0077	0.0178122	792.458		84	120.639	0.0262386	428.4		102	129.877	0.0102648	299.76		106	136.006	0.027082	442.227		93	124.97	0.0425865	1064.7		48	96.9587	2.02669	65790.9		87	129.054	0.0322317	827.682
		26	79.9566	0.0598098	2042.92		35	87.044	0.021178	868.5		85	120.973	0.0115178	263.68		103	129.995	0.00740601	289.32		107	137.985	0.0705661	1381.64		94	124.988	0.0262377	686.348		49	96.9852	0.00968482	288.087		88	129.091	0.0734402	1839.09
		27	80.9159	0.0132528	561.417		36	87.7679	0.00735634	202.333		86	121.013	0.972772	25698.5		104	130.031	0.0346992	1048.48		108	138.952	0.0161929	393.545		95	127.88	0.0215013	501.435		50	97.9585	0.0189161	645.783		89	129.878	0.0257954	606.909
		28	80.9644	0.0602751	2157.92		37	88.0392	0.576901	24608.2		87	121.026	0.151608	5189.76		105	131.034	0.00849861	326		109	138.969	0.085156	1577.27		96	128.033	0.0144228	378.304		51	98.0233	0.0354812	1261.52		90	131.033	0.0112899	257.455
		29	83.0242	0.00967504	348.333		38	88.9866	0.0118311	539.583		88	121.629	0.0217481	419.32		106	131.07	0.0132034	380.52		110	140.916	0.254643	4959.05		97	129.054	0.0294074	765.391		52	98.6996	0.00973701	301.391		91	131.07	0.0141885	395.318
		30	86.0238	0.032092	1232.54		39	89.0234	0.0645838	2739.88		89	121.971	0.0123945	298.96		107	131.601	0.0182826	394.24		111	140.985	0.727269	14136.3		98	129.09	0.0528332	1443		53	98.9512	0.212208	3827.52		92	131.993	0.00941954	285.045
		31	87.008	0.019392	656.375		40	89.0421	0.0247754	961		90	121.99	0.0261741	937.12		108	131.994	0.00949076	400.24		112	141.992	0.168234	2746.59		99	129.877	0.0117087	272.739		54	99.0049	0.917837	31057.2		93	132.011	0.382504	9195.73
		32	87.0443	0.0365471	1256.5		41	91.0209	0.0505188	2099.29		91	122.007	1.12485	31010.8		109	132.011	1.486	43639.2		113	142.981	0.0277181	711.909		100	130.032	0.0151647	422.261		55	100.009	0.0205102	678.13		94	133.014	0.0293736	616.045
		33	87.769	0.0049038	198		42	91.0382	0.00335406	202.292		92	122.036	0.0175652	558.2		110	133.014	0.0955849	2282.48		114	142.994	0.0853021	1381.32		101	131.07	0.0167948	431.087		56	100.021	0.434612	14301.6		95	134.007	0.021413	487.273
		34	88.0394	0.463859	17203.2		43	93.033	0.0116782	488.917		93	122.905	0.145824	4507.68		111	133.99	0.00742021	324.52		115	143.106	0.18686	3621.14		102	132.011	0.832819	21678.3		57	100.944	0.0361773	1298		96	134.998	0.0310252	800.136
		35	88.9869	0.0166308	595.417		44	93.9718	0.00950783	463.75		94	122.974	0.425511	12450.2		112	134.007	0.0826319	1942.72		116	144.011	0.584107	11395.2		103	133.013	0.0651646	1548.43		58	101.023	0.0382279	989.478		97	136.005	0.0156027	294.091
		36	89.0234	0.123318	4570.12		45	94.9795	0.169079	8413.54		95	123.01	0.0520133	1084		113	134.998	0.0320648	764.96		117	144.11	0.0171362	316.591		104	134.007	0.0505843	1046.96		59	101.059	0.0772124	2589.04		98	137.985	0.0748398	1756.18
		37	89.0413	0.0198503	584.708		46	94.9915	0.185673	7376.58		96	123.977	0.0207794	511.52		114	136.005	0.0153123	421.76		118	145.014	0.0429332	827.136		105	134.998	0.0238809	580.696		60	102.017	0.0268254	768.609		99	138.951	0.0199195	560.955
		38	91.021	0.0761846	2766		47	95.9776	0.0126275	379.417		97	124.007	0.0170884	318.04		115	137.985	0.0351838	823.96		119	145.049	0.0201525	415.545		106	137.985	0.0575898	1513.26		61	103.002	0.0120369	408.13		100	138.969	0.0284295	708
		39	91.0376	0.00588282	201		48	96.6598	0.0340581	853.292		98	124.97	0.0241534	582.08		116	138.951	0.0153498	500.96		120	145.086	0.0100755	248.773		107	138.951	0.0141231	422.304		62	104.034	0.0166701	593.304		101	140.546	0.0173955	266.591
		40	93.0336	0.0215819	710.375		49	96.9589	2.44205	98358.9		99	124.988	0.0103764	268.36		117	138.968	0.0289263	853		121	146.007	0.0251999	489.455		108	138.969	0.0592899	1346.17		63	104.999	0.0134635	546.826		102	140.916	0.149467	3770.32
		41	93.9722	0.00557271	217.167		50	97.9588	0.0265884	826.125		100	127.88	0.0552839	1610.24		118	139.006	0.0125691	304.2		122	146.026	0.522139	10190.5		109	140.915	0.153672	3589.57		64	105.977	0.0062741	245.652		103	140.985	1.35213	31658.5
		42	94.9796	0.184858	7013.04		51	98.0233	0.0246209	944.167		101	128.034	0.012501	336.88		119	140.546	0.0178484	358.88		123	147.029	0.0457231	788.136		110	140.985	0.856486	21185.6		65	106.039	0.00739863	298.261		104	141.99	0.0732004	1085.14
		43	94.9911	0.0965083	3077.29		52	98.6989	0.00719778	286.5		102	129.054	0.0314719	895.4		120	140.916	0.143413	3812.12		124	147.971	0.0264878	561.364		111	141.992	0.0971349	1961.96		66	110.974	0.0481787	1423.83		105	142.981	0.0490466	1471.41
		44	95.9781	0.0129201	397.458		53	98.9548	0.138946	4822.12		103	129.09	0.0550495	1540.4		121	140.967	0.00570674	327.64		125	148.006	0.185618	3579.86		112	142.986	0.0857153	1108.57		67	111.928	0.0117222	389.261		106	142.994	0.117427	2390.91
		45	96.6599	0.0270079	559.208		54	99.005	0.588928	24448.1		104	129.878	0.0283941	844.08		122	140.985	1.3975	38779.2		126	148.021	0.0436681	761.273		113	143.07	0.0106458	316.739		68	112.039	0.0159788	489.304		107	143.07	0.0119502	321.955
		46	96.959	1.75229	58897.2		55	100.009	0.0124122	640.75		105	129.995	0.0106321	404.64		123	141.989	0.0754429	1488.2		127	148.969	0.0134352	280.636		114	143.106	0.191822	4777.43		69	112.935	0.0144786	400.609		108	143.106	0.206165	4809.36
		47	96.9856	0.00797662	244.333		56	100.021	0.256682	9973.12		106	130.031	0.0202248	685.52		124	142.98	0.0439155	1789.96		128	149.002	0.0695508	877.364		115	144.011	0.255821	6097.09		70	112.998	0.00883552	313.261		109	144.011	0.383515	9241.64
		48	97.9589	0.0185173	483.292		57	101.024	0.023248	817.75		107	131.033	0.0107213	294.6		125	142.993	0.121841	3010.72		129	149.985	0.0970028	2004.23		116	144.109	0.0161628	413.609		71	113.021	0.0114658	305.652		110	144.11	0.0174002	413.818
		49	98.0238	0.0543874	1726.33		58	101.059	0.0686355	2731.5		108	131.07	0.0155774	577.28		126	143.07	0.0124911	365.28		130	150	0.0185696	375.409		117	145.013	0.0227626	519.13		72	113.059	0.00831565	263.565		111	145.013	0.0342339	588.545
		50	98.955	0.0992755	2960.38		59	102.018	0.0219179	994.792		109	131.993	0.00910309	274.08		127	143.106	0.191409	5416.28		131	150.968	0.123317	2435.82		118	145.049	0.0184663	457.522		73	114	0.00880913	356.739		112	145.049	0.0199069	505.818
		51	99.0054	0.0539327	1776.42		60	102.062	0.00455738	202.333		110	132.011	0.856338	23854		128	144.011	0.265606	6896.8		132	150.984	0.0148881	323.909		119	146.007	0.0123498	334.261		74	114.018	0.00946134	330.391		113	146.007	0.0192256	450.5
		52	99.7127	0.00902549	242.917		61	104.034	0.0610473	2318.42		111	133.013	0.0630887	1568.96		129	144.11	0.017962	445.12		133	151.017	0.0339496	638.364		120	146.026	0.512156	12519.6		75	115.007	0.0132751	245.478		114	146.026	0.18172	3945
		53	100.021	0.766216	25866		62	104.999	0.00964946	413.083		112	133.99	0.010766	373.04		130	145.013	0.0205447	450.24		134	151.527	0.028343	302.591		121	146.964	0.0169877	404.739		76	115.038	0.0340481	879.609		115	146.964	0.0150993	312.773
		54	101.024	0.0541126	1581.38		63	105.977	0.00714706	286.542		113	134.007	0.045349	1100.12		131	145.048	0.0170907	439.44		135	151.967	0.0359507	745.409		122	147.029	0.044051	959.087		77	115.075	0.293177	9272.17		116	147.029	0.0194385	358.545
		55	101.06	0.0863665	2776.04		64	105.996	0.00535996	202.333		114	134.998	0.0561615	1595.96		132	145.573	0.00863044	264.88		136	151.983	0.238983	4859.23		123	147.971	0.0161132	457.565		78	116.016	0.0311513	994.435		117	147.971	0.0167308	459.727
		56	102.017	0.0441182	1420.79		65	106.039	0.00991722	353.958		115	135.064	0.0110346	315.64		133	146.007	0.0146855	514.2		137	152.001	2.05774	36362.1		124	148.006	0.144115	3413.57		79	116.078	0.0204925	720.087		118	148.006	0.210868	4147.14
		57	102.063	0.00553767	224.792		66	110.974	0.0426586	1466.92		116	136.005	0.0259174	550.96		134	146.026	0.659485	17373.2		138	152.966	0.0252551	522.455		125	148.021	0.0331707	906.304		80	116.927	0.0339523	1002.26		119	149.002	0.175134	3347.23
		58	103.002	0.00643668	208.625		67	111.928	0.00831069	387.833		117	137.023	0.00764428	258.96		135	147.029	0.0522819	1091.4		139	153.003	0.113623	1743.86		126	149.001	0.155469	3290.48		81	117.018	0.0386825	957.435		120	149.967	0.0115531	312.545
		59	104.034	0.0478836	1716.38		68	112.039	0.00693355	252.875		118	137.985	0.0484122	1303.68		136	147.971	0.0178518	609.76		140	153.979	0.0167773	407.818		127	149.967	0.00942129	299.087		82	117.054	0.0155222	451.913		121	149.985	0.0878566	2050.59
		60	104.999	0.0149079	651.167		69	112.487	0.0109066	463.583		119	138.951	0.0139885	501.4		137	148.006	0.171738	4975.44		141	153.997	0.123703	1688.23		128	149.985	0.0724394	1838.83		83	117.995	0.0344165	1236.87		122	150.001	0.0238708	570.136
		61	105.978	0.00497681	201.75		70	112.936	0.0104222	387.833		120	138.969	0.0323373	858		138	148.02	0.0469746	1143.96		142	155	0.0165414	289.909		129	150.001	0.0188462	448.739		84	118.979	0.0127386	471.13		123	150.467	0.013766	340.182
		62	105.996	0.00840763	334.667		71	113.018	0.0135163	354.083		121	140.916	0.296481	7605.08		139	148.969	0.00864314	285.12		143	155.988	0.0411188	646.227		130	150.969	0.156022	3044.13		85	118.991	0.00551859	252.043		124	150.969	0.177879	3393.23
		63	110.975	0.0246812	773.083		72	114	0.0112111	438.292		122	140.985	0.467681	12166.8		140	149.003	0.0633125	1110.88		144	157.086	0.0160567	305.5		131	151.017	0.0151278	483.913		86	119.002	0.0207652	494.174		125	151.017	0.0240244	524.136
		64	111.007	0.00798786	229.458		73	114.018	0.00898833	345.625		123	141.992	0.0668848	1549.44		141	149.967	0.00763183	275.12		145	157.122	0.349973	6221.64		132	151.528	0.0192722	272.696		87	119.639	0.30287	4913.13		126	151.467	0.00978929	275.864
		65	111.902	0.00570478	222.125		74	115.008	0.0139133	522.667		124	142.978	0.016039	590.84		142	149.985	0.0869784	2559.24		146	157.985	0.0217984	321.045		133	151.967	0.0146353	536.652		88	119.975	0.0569602	1616.74		127	151.528	0.0349225	514.864
		66	111.928	0.0089865	305.917		75	115.038	0.0258344	809.25		125	142.994	0.16232	3846.88		143	150	0.0170754	499		147	158.125	0.0352948	681.409		134	151.983	0.312696	8234.09		89	120.011	19.6211	620853		128	151.967	0.0220485	625.227
		67	112.039	0.0127267	397.542		76	115.075	0.129581	4822.25		126	143.07	0.0114228	380.64		144	150.969	0.174167	3905.4		148	159.022	0.0289588	482.318		135	152.001	1.38773	32941.2		90	120.038	0.017326	839.957		129	151.984	0.269746	7697.82
		68	112.488	0.00670538	226.5		77	116.016	0.0429151	1652.25		127	143.106	0.202927	5618.32		145	151.016	0.0197163	513.4		149	160.006	0.0561833	925.909		136	152.966	0.0174691	387.13		91	120.565	0.0266376	254.435		130	152.001	2.94791	64505.4
		69	112.936	0.00892685	267.375		78	116.078	0.00916068	345.542		128	144.011	0.513137	13366.4		146	151.527	0.028538	443.84		150	160.042	0.407433	6904.09		137	152.985	0.0151595	431.043		92	120.64	0.0356001	447.522		131	152.966	0.0223529	524.182
		70	113.019	0.012114	243.333		79	116.927	0.0205085	784.083		129	144.109	0.018745	588.36		147	151.967	0.0130496	458.12		151	161.038	0.789525	13176		138	153.003	0.0711864	1284.48		93	120.975	0.0194968	286.609		132	152.985	0.0154856	404.682
		71	114.001	0.0104644	319.167		80	117.018	0.0214559	741.875		130	145.013	0.0456758	997.2		148	151.983	0.303678	9091.96		152	162.022	0.060804	1374.77		139	153.979	0.0244167	589.478		94	120.993	0.00487538	243.304		133	153.003	0.151223	2676.09
		72	115.007	0.0155288	342.292		81	117.054	0.00873051	303.458		131	145.049	0.0221658	490.12		149	152.001	2.10765	55164.1		153	162.039	0.0743759	1147.41		140	153.997	0.0836282	1627.65		95	121.013	1.07362	27935.9		134	153.979	0.0243416	680.591
		73	115.039	0.0251738	666.167		82	117.995	0.0409712	1627		132	145.572	0.0149634	252.32		150	152.966	0.0202176	582.84		154	163.033	0.0483256	582.318		141	155	0.0139552	360.739		96	121.026	0.154616	4793.96		135	153.997	0.170463	3246.27
		74	115.075	0.153087	4732.88		83	118.012	0.010934	354		133	146.008	0.0239678	717.92		151	152.985	0.0169426	484.12		155	165.039	0.0397643	611.864		142	155.987	0.0189396	378.217		97	121.629	0.0251358	377.391		136	155	0.0259488	560.955
		75	116.016	0.0413042	1367.25		84	118.979	0.00851931	311.875		134	146.026	1.1722	29883.5		152	153.003	0.114003	2513.8		156	165.98	0.0142227	278.955		143	157.085	0.0167345	387.174		98	121.972	0.0128467	307.261		137	155.989	0.0335023	533.318
		76	116.079	0.00957329	291.292		85	118.991	0.00298227	210.667		135	147.029	0.0928115	2150.48		153	153.979	0.0287383	892.68		157	166.964	0.0201615	325.682		144	157.122	0.36664	8164.48		99	121.991	0.0254339	951.826		138	157.085	0.0141426	330.909
		77	116.927	0.0138352	425.083		86	119.003	0.0334705	961.125		136	147.971	0.0229583	597.4		154	153.997	0.123995	2628.32		158	167.013	0.0848273	1110.77		145	158.125	0.0371818	862.217		100	122.007	1.22645	31864.3		139	157.122	0.360619	7402.68
		78	117.018	0.0288593	918.667		87	119.639	0.0844611	1719.83		137	148.006	0.150165	4234.56		155	155	0.0283966	665.52		159	167.473	0.0982704	1043.5		146	159.022	0.0241856	510.304		101	122.034	0.016651	594.261		140	157.986	0.0143352	294.182
		79	117.054	0.00984575	277.417		88	119.975	0.0549803	1807.54		138	148.021	0.0801822	1673.68		156	155.987	0.0176636	430.64		160	167.996	7.68471	126239		147	160.006	0.0541634	1284.52		102	122.905	0.134294	3647.57		141	158.125	0.0356713	763.227
		80	117.996	0.0346698	1120.58		89	119.993	0.00955846	372.583		139	148.969	0.0134307	324.48		157	156.979	0.013457	312		161	168.031	0.0113368	252.273		148	160.042	0.281506	6132.22		103	122.974	0.57883	17026.2		142	158.992	0.0185834	349.409
		81	118.013	0.0119451	284		90	120.011	6.1193	220115		140	149.007	0.0200477	427.44		158	157.086	0.0153342	306.24		162	168.998	0.422644	5615.68		149	161.038	0.214786	4311		104	123.01	0.0536883	1163.78		143	159.023	0.024729	505.636
		82	118.979	0.0154978	595.042		91	120.037	0.00919729	441.292		141	149.967	0.0115623	404.12		159	157.122	0.343988	8545.52		163	169.992	0.455123	5742.09		150	162.022	0.0687093	1636.43		105	123.977	0.0299372	569.043		144	159.066	0.0137631	340.182
		83	119.003	0.0216318	550.25		92	120.639	0.00766968	210.833		142	149.985	0.0974049	2623.4		160	158.125	0.0366142	925.72		164	170.998	0.0272192	268.955		151	162.038	0.0332347	747.826		106	124.008	0.0175396	392.522		145	160.006	0.0585185	1232.23
		84	119.639	0.28011	4527.88		93	120.972	0.0094004	286.625		143	150	0.0137311	440.32		161	158.993	0.0168966	305.84		165	171.065	0.0313644	509.091		152	163.031	0.0211813	272.652		107	124.97	0.0328685	865.696		146	160.041	0.0224678	441.364
		85	119.976	0.0294525	732.667		94	121.014	0.276845	8590.62		144	150.021	0.0159066	340.52		162	159.022	0.0323724	753.88		166	171.101	0.0298798	453.5		153	165.039	0.0311429	721.478		108	124.99	0.02129	554.435		147	161.037	0.237022	4772.77
		86	119.995	0.0136789	531.417		95	121.027	0.0955001	3127.67		145	150.468	0.0145228	375.28		163	159.1	0.0103909	354.12		167	171.138	0.113984	1735.27		154	166.964	0.0161891	378.261		109	127.074	0.00915037	297		148	162.022	0.0482856	1030
		87	120.012	18.4576	581311		96	121.971	0.00776071	252.833		146	150.969	0.120195	2390.6		164	160.006	0.0835644	1844.8		168	173.002	0.0199541	299		155	167.017	0.0724602	1214.17		110	127.88	0.0543797	1396.09		149	162.039	0.0165657	505.818
		88	120.038	0.0201866	898.625		97	121.991	0.0199405	741.875		147	151.017	0.0358584	804.44		165	160.042	0.610048	15336.9		169	173.08	0.0269246	447.227		156	167.472	0.17868	2217.13		111	128.034	0.0208112	576.348		150	163.034	0.0162985	377.045
		89	120.563	0.0345737	219.917		98	122.007	0.332686	10462.1		148	151.467	0.0108845	302.04		166	161.039	0.195542	3559.56		170	173.116	0.0146949	262.364		157	167.976	0.0190855	819.261		112	129.054	0.0470377	1335.96		151	165.04	0.0277312	662.091
		90	120.605	0.0138576	236.75		99	122.031	0.00810163	337.208		149	151.528	0.0261807	402.76		167	162.021	0.113428	3034.56		171	173.982	0.0164529	273.182		158	167.996	12.8688	274083		113	129.091	0.0763115	2019.7		152	166.964	0.0184857	349.455
		91	120.64	0.0255017	441.417		100	122.593	0.0256599	590.208		150	151.967	0.0252389	901		168	162.037	0.0486365	1217.2		172	174.021	0.0521451	818.182		159	168.974	0.0111385	404.696		114	129.878	0.0302308	798.087		153	167.016	0.0982025	1397.73
		92	120.654	0.00518467	275.833		101	122.905	0.0949037	3195.17		151	151.983	0.29901	8753.56		169	163.03	0.0259762	285.4		173	175.017	0.0264258	347.636		160	168.998	0.694181	12449.2		115	129.995	0.0105914	362.609		154	167.472	0.197809	1968.68
		93	120.711	0.0324992	198.042		102	122.974	1.9323	67287.7		152	152.001	1.72116	42228.8		170	165.039	0.0256942	740.12		174	175.983	0.0497713	954.864		161	169.992	0.76875	13188.2		116	131.034	0.0191619	429.652		155	167.996	13.5808	272965
		94	120.754	0.0125368	209.917		103	123.011	0.0197329	415.083		153	152.966	0.0221715	564.28		171	166.964	0.0228841	508.24		175	176.001	0.0225484	399.409		162	170.996	0.0398872	563.087		117	131.07	0.0210713	735.783		156	168.027	0.012843	547.364
		95	120.895	0.0279578	196.875		104	123.977	0.0692538	1922.17		154	152.985	0.0141298	448.88		172	167.015	0.063518	1005.84		176	176.037	0.235971	3527		163	171.065	0.0270999	563.043		118	131.994	0.00862293	294.261		157	168.975	0.0171542	524.091
		96	120.973	0.0117234	231.792		105	124.006	0.0133853	472.083		155	153.003	0.090837	1802.12		173	167.473	0.198973	2497.32		177	177.039	0.030923	335.773		164	171.101	0.0304095	642.348		119	132.011	0.458292	12039.9		158	168.998	0.754983	12901.5
		97	121.014	0.96025	25858.4		106	124.97	0.113345	2992.79		156	153.979	0.0280651	739		174	167.974	0.0167524	745.36		178	177.97	0.0368779	431.909		165	171.138	0.069099	1451.7		120	133.013	0.0440248	973.913		159	169.993	0.841233	13140.2
		98	121.027	0.140907	4363		107	125.034	0.00596612	236		157	153.997	0.0998261	1987.48		175	167.996	14.4668	357087		179	177.999	0.0545066	1000.27		166	172.968	0.0226949	448.739		121	133.99	0.0112318	390.696		160	170.996	0.0458878	781.591
		99	121.629	0.0227233	329.292		108	127.88	0.0372985	1146.62		158	155	0.0135335	310.64		176	168.025	0.0145088	766.84		180	178.016	0.0388174	672		167	173.002	0.015607	308.043		122	134.007	0.0268136	699.652		161	171.065	0.0287953	551.818
		100	121.973	0.00593836	223.458		109	128.034	0.00805111	278.208		159	155.987	0.0580701	1213.48		177	168.471	0.0155086	284.84		181	178.032	0.0128075	264.864		168	173.08	0.0212566	439.913		123	134.998	0.0675919	1509.96		162	171.102	0.0291214	560.864
		101	121.991	0.0252577	889.75		110	129.054	0.0334268	1079.04		160	157.085	0.0145166	355.32		178	168.973	0.011052	474.36		182	179.012	0.0222646	274.045		169	173.116	0.013444	290.217		124	135.065	0.0125021	303.87		163	171.138	0.0723744	1213.77
[truncated: 732 more rows]
